# Supplementary material for: The CelB Gene Mediates Erythritol-Induced Inhibition of Exopolysaccharide Synthesis in Streptococcus mutans
Source: Microorganisms. 2026 Mar 30;14(4):782. doi: 10.3390/microorganisms14040782 (PMC13118612; doi:10.3390/microorganisms14040782)
Supplement: Supplementary file 1 [file microorganisms-14-00782-s001.zip › Supplementary Table S1.xlsx]

## Sheet: Sheet1
Primers	Sequence (5’ to 3’)	Used in this study
celBF	CGGGGCTCTGCTGTCATTAT	qPCR
celBR	TGGTACCGCTTCTGGCATTT	qPCR
SMU.1013cF	TATGCCAGTCTTGGCGGAAG	qPCR
SMU.1013cR	ATTCGCCCATGTCTAAGCCC	qPCR
SMU.1421F	ACGCTTCATCGAAAGGCAGA	qPCR
SMU.1421R	GCCTGCATACCAAGCATTCG	qPCR
SMU.1599F	TTGATGAGTGCCGTGAAGGT	qPCR
SMU.1599R	ATTCAATCTGCGTTGCCAGC	qPCR
celBupF	ACGCCCATTTAATTTTTGAATAGGTCG	In-frame deletion construction
celBupR	ATGCTATGAGTGTTATTGTTGCTCGG AGATTGCTATCTTATTTAATCATAAGAAACTTTCAAAGG	In-frame deletion construction
celBdnF	TGGAAAGTTACACGTTACTAAAGGGAAGC ATACTTTTCAATATGGTTGTAAAAACGATTATAAAATTTGTC	In-frame deletion construction
celBdnR	AGCTGAAAGATATTGATTTCATTATTTCTTCTATTGACCT	In-frame deletion construction
celBupdnR	GACAAATTTTATAATCGTTTTTACAACCATATTGAAAAGTAT AGATTGCTATCTTATTTAATCATAAGAAACTTTCAAAGG	In-frame deletion construction
celBcheckF	GCACTTCCCATTAGAAATCCTATAAACAGATTGA	In-frame deletion construction
celBcheckR	AGCTGAAAGATATTGATTTCATTATTTCTTCTATTGACCT	In-frame deletion construction
ldhF	CCGAGCAACAATAACACTC	In-frame deletion construction
ermR	CGTCCCTTTAGTAACGTGTAACTTTCCA	In-frame deletion construction
