# Supplementary material for: The CelB Gene Mediates Erythritol-Induced Inhibition of Exopolysaccharide Synthesis in Streptococcus mutans
Source: Microorganisms. 2026 Mar 30;14(4):782. doi: 10.3390/microorganisms14040782 (PMC13118612; doi:10.3390/microorganisms14040782)
Supplement: Supplementary file 1 [file microorganisms-14-00782-s001.zip › Supplementary Table S2.xlsx]

## Sheet: all_compare
gene_id	Ctrl_1_count	Ctrl_2_count	Ctrl_3_count	Erythritol_1_count	Erythritol_2_count	Erythritol_3_count	Ctrl_1_fpkm	Ctrl_2_fpkm	Ctrl_3_fpkm	Erythritol_1_fpkm	Erythritol_2_fpkm	Erythritol_3_fpkm	ErythritolvsCtrl_Erythritol_1	ErythritolvsCtrl_Erythritol_2	ErythritolvsCtrl_Erythritol_3	ErythritolvsCtrl_Ctrl_1	ErythritolvsCtrl_Ctrl_2	ErythritolvsCtrl_Ctrl_3	ErythritolvsCtrl_log2FoldChange	ErythritolvsCtrl_pvalue	ErythritolvsCtrl_padj	gene_name	gene_chr	gene_start	gene_end	gene_strand	gene_length	gene_biotype	gene_description	tf_family
SMU_RS07245	43	83	68	1	0	0	200.489	174.719	135.083	0.525203	0	0	0.419088	0	0	164.855	145.92	111.671	-9.81345	1.46855e-15	3.73915e-14	SMU_RS07245	NC_004350.2	1528534	1528845	-	312	protein_coding	PTS cellobiose transporter subunit IIA&&sp|Q5HM39|PTLA_STAEQ PTS system lactose-specific EIIA component OS=Staphylococcus epidermidis (strain ATCC 35984 / DSM 28319 / BCRC 17069 / CCUG 31568 / BM 3577 / RP62A) OX=176279 GN=lacF PE=3 SV=1 && PF02255:PTS system, Lactose/Cellobiose specific IIA subunit	-
SMU_RS06470	2438	7836	3253	66	57	29	2828.21	4104.07	1607.8	8.62439	7.42	4.18613	27.6598	23.9569	13.3654	9346.88	13776.2	5342.13	-8.77245	6.82997e-94	3.95626e-91	SMU_RS06470	NC_004350.2	1349952	1351205	-	1254	protein_coding	dihydrolipoamide acetyltransferase family protein&&sp|O31550|ACOC_BACSU Dihydrolipoyllysine-residue acetyltransferase component of acetoin cleaving system OS=Bacillus subtilis (strain 168) OX=224308 GN=acoC PE=3 SV=1 && PF02817:e3 binding domain|PF00364:Biotin-requiring enzyme|PF00198:2-oxoacid dehydrogenases acyltransferase (catalytic domain)	Biotin_lipoyl
SMU_RS06475	1123	4315	1691	75	48	30	1582.98	2746.11	1015.57	11.9087	7.59256	5.26204	31.4316	20.1743	13.8262	4305.39	7586.08	2776.99	-7.80648	2.21729e-67	1.02749e-64	SMU_RS06475	NC_004350.2	1351219	1352250	-	1032	protein_coding	alpha-ketoacid dehydrogenase subunit beta&&sp|O34591|ACOB_BACSU Acetoin:2,6-dichlorophenolindophenol oxidoreductase subunit beta OS=Bacillus subtilis (strain 168) OX=224308 GN=acoB PE=3 SV=3 && PF02780:Transketolase, C-terminal domain|PF02779:Transketolase, pyrimidine binding domain	-
Novel00286	2676846	1946076	2926626	39173	48752	108639	3.58566e+06	1.17692e+06	1.67025e+06	5910.7	7328.06	18107.9	16416.9	20490.3	50068.9	1.02626e+07	3.42134e+06	4.80615e+06	-7.73192	3.39742e-50	9.83979e-48	-	NC_004350.2	1758111	1759196	-	1086	-	PF00730:HhH-GPD superfamily base excision DNA repair protein	HhH-GPD
SMU_RS07250	373	649	651	11	11	18	272.393	213.98	202.552	0.904869	0.901426	1.63567	4.60997	4.62327	8.29574	1430.02	1140.99	1069.08	-7.70622	9.21654e-99	1.06774e-95	SMU_RS07250	NC_004350.2	1528845	1530836	-	1992	protein_coding	BglG family transcription antiterminator&&sp|P46321|LICR_BACSU Probable licABCH operon regulator OS=Bacillus subtilis (strain 168) OX=224308 GN=licR PE=1 SV=1 && PF00874:PRD domain|PF05043:Mga helix-turn-helix domain|PF00359:Phosphoenolpyruvate-dependent sugar phosphotransferase system, EIIA 2|PF08279:HTH domain	PRD
SMU_RS07235	601	904	913	24	19	18	643.326	436.884	416.386	2.89384	2.28224	2.39754	10.0581	7.98565	8.29574	2304.13	1589.3	1499.34	-7.6738	4.34392e-111	1.00649e-107	celB	NC_004350.2	1526622	1527980	-	1359	protein_coding	PTS cellobiose transporter subunit IIC&&sp|P46317|PTJC_BACSU Lichenan permease IIC component OS=Bacillus subtilis (strain 168) OX=224308 GN=licC PE=2 SV=1 && PF02378:Phosphotransferase system, EIIC	-
SMU_RS04665	1893	4475	2422	99	105	64	1961.37	2093.36	1069.18	11.5545	12.2081	8.25136	41.4897	44.1312	29.496	7257.44	7867.37	3977.45	-7.37294	5.0711e-98	3.91658e-95	SMU_RS04665	NC_004350.2	967981	969384	-	1404	protein_coding	CitMHS family transporter&&sp|P42308|CITN_BACSU Citrate transporter OS=Bacillus subtilis (strain 168) OX=224308 GN=citN PE=1 SV=2 && PF03600:Citrate transporter	-
SMU_RS06480	859	3909	1215	99	74	25	1163.5	2390.45	701.16	15.1047	11.2474	4.21355	41.4897	31.102	11.5219	3293.26	6872.3	1995.29	-7.17395	2.16436e-40	2.9499e-38	SMU_RS06480	NC_004350.2	1352263	1353336	-	1074	protein_coding	thiamine pyrophosphate-dependent dehydrogenase E1 component subunit alpha&&sp|O31404|ACOA_BACSU Acetoin:2,6-dichlorophenolindophenol oxidoreductase subunit alpha OS=Bacillus subtilis (strain 168) OX=224308 GN=acoA PE=2 SV=2 && PF00676:Dehydrogenase E1 component	-
SMU_RS07240	146	145	216	12	2	8	409.224	183.492	257.948	3.78875	0.629056	2.7902	5.02906	0.840595	3.687	559.739	254.92	354.719	-6.93002	5.60599e-39	6.83636e-37	SMU_RS07240	NC_004350.2	1527996	1528514	-	519	protein_coding	hypothetical protein&&-- && -	-
SMU_RS01335	307	542	413	38	20	15	328.621	261.937	188.354	4.58191	2.40235	1.99795	15.9254	8.40595	6.91312	1176.99	952.875	678.235	-6.4819	9.00268e-60	3.47653e-57	SMU_RS01335	NC_004350.2	253301	254659	+	1359	protein_coding	APC family permease&&sp|Q9CEY5|AGUD_LACLA Probable agmatine/putrescine antiporter AguD OS=Lactococcus lactis subsp. lactis (strain IL1403) OX=272623 GN=aguD PE=3 SV=1 && PF13520:Amino acid permease	-
SMU_RS07255	27	60	63	3	5	1	123.513	123.92	122.789	1.54588	2.56667	0.569227	1.25726	2.10149	0.460875	103.513	105.484	103.46	-6.33197	1.5388e-26	7.58595e-25	SMU_RS07255	NC_004350.2	1530881	1531198	-	318	protein_coding	PTS cellobiose transporter subunit IIB&&-- && PF02302:PTS system, Lactose/Cellobiose specific IIB subunit	PTS_IIB
Novel00204	1535	5360	1462	254	171	99	473.791	746.939	192.263	8.83117	5.92277	3.80233	106.448	71.8708	45.6266	5884.93	9423.26	2400.92	-6.3046	1.8591e-36	1.7948e-34	-	NC_004350.2	1349944	1354656	+	4713	-	PF00676:Dehydrogenase E1 component|PF02780:Transketolase, C-terminal domain|PF02779:Transketolase, pyrimidine binding domain|PF00198:2-oxoacid dehydrogenases acyltransferase (catalytic domain)|PF02817:e3 binding domain|PF00364:Biotin-requiring enzyme|PF07992:Pyridine nucleotide-disulphide oxidoreductase|PF02852:Pyridine nucleotide-disulphide oxidoreductase, dimerisation domain	Pyr_redox_2
SMU_RS06485	1314	5084	1802	205	236	180	1428.62	2495.55	834.726	25.1061	28.7927	24.3517	85.9131	99.1902	82.9574	5037.65	8938.03	2959.27	-5.9813	6.94959e-49	1.61022e-46	lpdA	NC_004350.2	1353362	1354699	-	1338	protein_coding	dihydrolipoyl dehydrogenase&&sp|P54533|DLDH2_BACSU Dihydrolipoyl dehydrogenase OS=Bacillus subtilis (strain 168) OX=224308 GN=bfmBC PE=3 SV=1 && PF07992:Pyridine nucleotide-disulphide oxidoreductase|PF02852:Pyridine nucleotide-disulphide oxidoreductase, dimerisation domain	Pyr_redox_2
SMU_RS04660	265	745	337	28	36	41	558.693	709.128	302.709	6.64953	8.51687	10.7559	11.7345	15.1307	18.8959	1015.97	1309.76	553.427	-5.97698	3.36199e-50	9.83979e-48	SMU_RS04660	NC_004350.2	967062	967751	-	690	protein_coding	GntR family transcriptional regulator&&sp|P70790|YTUX_AGRVI Uncharacterized HTH-type transcriptional regulator in the TAR-I ttuE-ttuC' intergenic region OS=Agrobacterium vitis OX=373 PE=4 SV=1 && PF07729:FCD domain|PF00392:Bacterial regulatory proteins, gntR family	FCD
SMU_RS09010	35	34	57	3	4	5	117.046	51.3343	81.214	1.13009	1.50106	2.08062	1.25726	1.68119	2.30437	134.184	59.7744	93.6063	-5.75796	1.36804e-22	5.37246e-21	comGF	NC_004350.2	1852867	1853301	-	435	protein_coding	competence type IV pilus minor pilin ComGF&&sp|Q8DN90|COMGF_STRR6 Competence protein ComGF OS=Streptococcus pneumoniae (strain ATCC BAA-255 / R6) OX=171101 GN=comGF PE=1 SV=1 && PF15980:Putative Competence protein ComGF	-
Novel00233	28	31	18	4	3	1	142.919	71.4388	39.1447	2.29984	1.71832	0.635137	1.67635	1.26089	0.460875	107.347	54.5002	29.5599	-5.74895	9.34859e-15	2.14462e-13	-	NC_004350.2	1527358	1527642	+	285	-	PF02378:Phosphotransferase system, EIIC	-
SMU_RS09020	19	18	55	3	3	3	68.2456	29.1901	84.1691	1.2138	1.20918	1.34085	1.25726	1.26089	1.38262	72.8428	31.6453	90.3218	-5.63673	1.56433e-16	4.36692e-15	comGD	NC_004350.2	1853553	1853957	-	405	protein_coding	competence type IV pilus minor pilin ComGD&&sp|Q8DN89|COMGD_STRR6 Competence protein ComGD OS=Streptococcus pneumoniae (strain ATCC BAA-255 / R6) OX=171101 GN=comGD PE=1 SV=1 && -	-
SMU_RS01330	114	229	162	25	19	10	162.585	147.453	98.4374	4.01626	3.04074	1.77465	10.4772	7.98565	4.60875	437.057	402.598	266.039	-5.56924	1.08803e-44	2.10081e-42	ptcA	NC_004350.2	252184	253203	+	1020	protein_coding	putrescine carbamoyltransferase&&sp|Q8DW19|PTC_STRMU Putrescine carbamoyltransferase OS=Streptococcus mutans serotype c (strain ATCC 700610 / UA159) OX=210007 GN=ptcA PE=1 SV=1 && PF02729:Aspartate/ornithine carbamoyltransferase, carbamoyl-P binding domain|PF00185:Aspartate/ornithine carbamoyltransferase, Asp/Orn binding domain	-
SMU_RS00605	111	249	307	35	26	10	163.104	165.189	192.198	5.79315	4.28711	1.82843	14.6681	10.9277	4.60875	425.555	437.76	504.16	-5.4941	6.27596e-45	1.32195e-42	lacD	NC_004350.2	115645	116634	+	990	protein_coding	tagatose-bisphosphate aldolase&&sp|Q8DWE5|LACD2_STRMU Tagatose 1,6-diphosphate aldolase 2 OS=Streptococcus mutans serotype c (strain ATCC 700610 / UA159) OX=210007 GN=lacD2 PE=1 SV=1 && PF01791:DeoC/LacD family aldolase	-
SMU_RS00595	78	255	178	22	29	5	80.9902	119.542	78.7457	2.57316	3.37899	0.646018	9.21994	12.1886	2.30437	299.039	448.308	292.314	-5.44776	1.08029e-29	7.04002e-28	SMU_RS00595	NC_004350.2	113760	115160	+	1401	protein_coding	PTS fructose transporter subunit IIC&&sp|P71012|PTF3A_BACSU PTS system fructose-specific EIIABC component OS=Bacillus subtilis (strain 168) OX=224308 GN=fruA PE=1 SV=2 && PF02302:PTS system, Lactose/Cellobiose specific IIB subunit	PTS_IIB
SMU_RS04655	382	784	328	43	59	79	623.68	577.904	228.161	7.90811	10.8094	16.0495	18.0208	24.7975	36.4091	1464.52	1378.33	538.647	-5.41529	6.55375e-34	5.42322e-32	citG	NC_004350.2	966166	967056	-	891	protein_coding	triphosphoribosyl-dephospho-CoA synthase CitG&&sp|Q8DUC9|CITG_STRMU Probable 2-(5''-triphosphoribosyl)-3'-dephosphocoenzyme-A synthase OS=Streptococcus mutans serotype c (strain ATCC 700610 / UA159) OX=210007 GN=citG PE=3 SV=1 && PF01874:ATP:dephospho-CoA triphosphoribosyl transferase	-
SMU_RS09015	18	23	37	1	1	7	89.0638	51.3805	78.0009	0.557359	0.555238	4.30986	0.419088	0.420297	3.22612	69.0089	40.4356	60.762	-5.4124	6.32686e-15	1.49585e-13	comGE	NC_004350.2	1853288	1853581	-	294	protein_coding	competence type IV pilus minor pilin ComGE&&sp|C0HMA8|COMGE_STRR6 Competence protein ComGE OS=Streptococcus pneumoniae (strain ATCC BAA-255 / R6) OX=171101 GN=comGE PE=1 SV=1 && PF11773:Competence system putative prepilin ComGE	-
Novel00232	54	69	49	8	11	4	154.634	89.2078	59.783	2.58053	3.53472	1.42531	3.35271	4.62327	1.8435	207.027	121.307	80.4685	-5.34312	9.93342e-24	4.10995e-22	-	NC_004350.2	1526705	1527212	+	508	-	PF02378:Phosphotransferase system, EIIC	-
SMU_RS04675	633	2008	938	212	178	90	2343.08	3355.74	1479.3	88.3945	73.9357	41.4536	88.8467	74.8129	41.4787	2426.81	3530.21	1540.4	-5.19081	2.68289e-37	2.96013e-35	SMU_RS04675	NC_004350.2	970026	970418	+	393	protein_coding	acetyl-CoA carboxylase biotin carboxyl carrier protein subunit&&sp|P29337|BCCP_STRMU Biotin carboxyl carrier protein OS=Streptococcus mutans serotype c (strain ATCC 700610 / UA159) OX=210007 GN=bcc PE=3 SV=2 && PF00364:Biotin-requiring enzyme	Biotin_lipoyl
SMU_RS04650	300	835	380	62	67	83	415.631	522.294	224.305	9.67575	10.4163	14.3087	25.9835	28.1599	38.2526	1150.15	1467.99	624.042	-5.13358	3.64791e-41	5.28264e-39	citC	NC_004350.2	964941	965990	-	1050	protein_coding	[citrate (pro-3S)-lyase] ligase&&sp|P44462|CITC_HAEIN [Citrate [pro-3S]-lyase] ligase OS=Haemophilus influenzae (strain ATCC 51907 / DSM 11121 / KW20 / Rd) OX=71421 GN=citC PE=4 SV=1 && PF08218:Citrate lyase ligase C-terminal domain	-
SMU_RS04710	0	2	2	0	0	0	0	9.5185	8.98247	0	0	0	0	0	0	0	3.51614	3.28443	-4.95468	0.0225856	0.0548542	SMU_RS04710	NC_004350.2	976530	976667	-	138	protein_coding	IS3 family transposase&&sp|O05086|Y1721_HAEIN Uncharacterized transposase-like protein HI_1721 OS=Haemophilus influenzae (strain ATCC 51907 / DSM 11121 / KW20 / Rd) OX=71421 GN=HI_1721 PE=3 SV=1 && PF13333:Integrase core domain	-
SMU_RS04705	2800	8184	3638	872	871	594	2926.14	3861.39	1619.83	102.65	102.142	77.2431	365.445	366.079	273.759	10734.7	14388.1	5974.38	-4.95093	1.46859e-42	2.26848e-40	SMU_RS04705	NC_004350.2	975071	976462	+	1392	protein_coding	oxaloacetate decarboxylase subunit alpha&&sp|Q58628|PYCB_METJA Pyruvate carboxylase subunit B OS=Methanocaldococcus jannaschii (strain ATCC 43067 / DSM 2661 / JAL-1 / JCM 10045 / NBRC 100440) OX=243232 GN=pycB PE=1 SV=1 && PF02436:Conserved carboxylase domain|PF00682:HMGL-like	HMGL-like
SMU_RS04685	209	1058	351	106	84	65	983.929	2248.77	704.034	56.2121	44.3759	38.0774	44.4234	35.305	29.9568	801.271	1860.04	576.418	-4.88437	6.08845e-27	3.28068e-25	citD	NC_004350.2	971809	972117	+	309	protein_coding	citrate lyase acyl carrier protein&&sp|Q8DUC3|CITD_STRMU Citrate lyase acyl carrier protein OS=Streptococcus mutans serotype c (strain ATCC 700610 / UA159) OX=210007 GN=citD PE=3 SV=1 && PF06857:Malonate decarboxylase delta subunit (MdcD)	-
SMU_RS09005	26	35	80	8	2	13	96.9806	58.9415	127.137	3.3613	0.837128	6.0338	3.35271	0.840595	5.99137	99.6796	61.5325	131.377	-4.85936	4.84647e-17	1.43965e-15	comGG	NC_004350.2	1852500	1852889	-	390	protein_coding	competence type IV pilus minor pilin ComGG&&sp|Q8CY84|COMGG_STRR6 Competence protein ComGG OS=Streptococcus pneumoniae (strain ATCC BAA-255 / R6) OX=171101 GN=comGG PE=1 SV=1 && -	-
SMU_RS09030	48	71	146	23	9	12	67.6609	45.1852	87.6836	3.652	1.4236	2.10482	9.63903	3.78268	5.53049	184.024	124.823	239.763	-4.85347	1.09479e-26	5.51443e-25	comGB	NC_004350.2	1854258	1855289	-	1032	protein_coding	competence type IV pilus assembly protein ComGB&&-- && PF00482:Type II secretion system (T2SS), protein F	-
SMU_RS02745	4911	9518	7704	1550	1653	718	9759.67	8539.89	6523.04	346.979	368.628	177.552	649.587	694.751	330.908	18827.9	16733.3	12651.6	-4.84668	1.23683e-43	2.04695e-41	lrgB	NC_004350.2	537123	537854	-	732	protein_coding	antiholin-like protein LrgB&&sp|Q4A012|LRGB_STAS1 Antiholin-like protein LrgB OS=Staphylococcus saprophyticus subsp. saprophyticus (strain ATCC 15305 / DSM 20229 / NCIMB 8711 / NCTC 7292 / S-41) OX=342451 GN=lrgB PE=3 SV=1 && PF04172:LrgB-like family	-
SMU_RS04690	708	4182	899	450	345	172	1140.57	3041.68	617.045	81.6595	62.3674	34.4789	188.59	145.003	79.2704	2714.35	7352.25	1476.35	-4.80524	5.40046e-18	1.64643e-16	citE	NC_004350.2	972105	973007	+	903	protein_coding	citrate (pro-3S)-lyase subunit beta&&sp|O53078|CITE_LEUMC Citrate lyase subunit beta OS=Leuconostoc mesenteroides subsp. cremoris OX=33965 GN=citE PE=3 SV=1 && PF03328:HpcH/HpaI aldolase/citrate lyase	-
SMU_RS04680	1780	4743	1976	513	530	491	2307.83	2776.37	1091.54	74.9215	77.1098	79.2138	214.992	222.758	226.289	6824.22	8338.53	3245.02	-4.79269	8.67748e-39	1.00529e-36	SMU_RS04680	NC_004350.2	970441	971562	+	1122	protein_coding	sodium ion-translocating decarboxylase subunit beta&&sp|O54031|MMDB_PROMO Methylmalonyl-CoA decarboxylase subunit beta OS=Propionigenium modestum OX=2333 GN=mmdB PE=1 SV=1 && PF03977:Na+-transporting oxaloacetate decarboxylase beta subunit	-
SMU_RS09025	7	8	32	7	1	0	32.3269	16.68	62.9629	3.64141	0.518222	0	2.93362	0.420297	0	26.8368	14.0646	52.5509	-4.78914	1.10646e-07	1.12937e-06	comGC	NC_004350.2	1853944	1854258	-	315	protein_coding	competence type IV pilus major pilin ComGC&&sp|Q8DN88|COMGC_STRR6 Competence protein ComGC OS=Streptococcus pneumoniae (strain ATCC BAA-255 / R6) OX=171101 GN=comGC PE=1 SV=1 && -	-
SMU_RS00600	21	64	62	10	8	8	67.4368	92.7896	84.8279	3.6173	2.88283	3.19672	4.19088	3.36238	3.687	80.5104	112.517	101.817	-4.73041	8.1301e-27	4.28124e-25	SMU_RS00600	NC_004350.2	115175	115627	+	453	protein_coding	PTS sugar transporter subunit IIA&&sp|P71012|PTF3A_BACSU PTS system fructose-specific EIIABC component OS=Bacillus subtilis (strain 168) OX=224308 GN=fruA PE=1 SV=2 && PF00359:Phosphoenolpyruvate-dependent sugar phosphotransferase system, EIIA 2	PTS_EIIA_2
SMU_RS04700	587	1982	625	220	195	181	1590.16	2424.08	721.358	67.1321	59.2771	61.0122	92.1994	81.958	83.4183	2250.46	3484.5	1026.38	-4.71409	1.56168e-28	9.04602e-27	citX	NC_004350.2	974522	975058	+	537	protein_coding	citrate lyase holo-[acyl-carrier protein] synthase&&sp|Q8P0Z2|CITX_STRP8 Probable apo-citrate lyase phosphoribosyl-dephospho-CoA transferase OS=Streptococcus pyogenes serotype M18 (strain MGAS8232) OX=186103 GN=citX PE=3 SV=1 && PF03802:Apo-citrate lyase phosphoribosyl-dephospho-CoA transferase	-
SMU_RS01340	41	88	89	14	15	13	53.7325	52.0688	49.6949	2.06675	2.20595	2.11999	5.86724	6.30446	5.99137	157.187	154.71	146.157	-4.65332	3.72889e-37	3.9272e-35	aguA	NC_004350.2	254669	255778	+	1110	protein_coding	agmatine deiminase&&sp|Q8DW17|AGUA_STRMU Putative agmatine deiminase OS=Streptococcus mutans serotype c (strain ATCC 700610 / UA159) OX=210007 GN=aguA PE=1 SV=1 && PF04371:Porphyromonas-type peptidyl-arginine deiminase	-
SMU_RS06360	271	630	400	100	92	69	225.015	236.17	141.505	9.35294	8.57196	7.12898	41.9088	38.6674	31.8003	1038.97	1107.58	656.886	-4.63766	1.29484e-49	3.3335e-47	SMU_RS06360	NC_004350.2	1324324	1326075	-	1752	protein_coding	glucan-binding protein GbpC&&sp|A8AUS0|SSPA_STRGC Streptococcal surface protein A OS=Streptococcus gordonii (strain Challis / ATCC 35105 / BCRC 15272 / CH1 / DL1 / V288) OX=467705 GN=sspA PE=1 SV=1 && PF08363:Glucan-binding protein C	-
SMU_RS01550	127	460	451	91	74	32	182.738	298.83	276.484	14.7493	11.9483	5.72943	38.137	31.102	14.748	486.896	808.713	740.639	-4.60068	4.69581e-31	3.40006e-29	SMU_RS01550	NC_004350.2	299070	300080	+	1011	protein_coding	PTS glucitol/sorbitol transporter subunit IIB&&sp|O32333|PTHB_CLOB8 PTS system glucitol/sorbitol-specific EIIB component OS=Clostridium beijerinckii (strain ATCC 51743 / NCIMB 8052) OX=290402 GN=srlE PE=2 SV=1 && PF03612:Sorbitol phosphotransferase enzyme II N-terminus|PF07663:Sorbitol phosphotransferase enzyme II C-terminus	-
SMU_RS01345	51	124	70	27	20	5	78.0128	85.6365	45.6208	4.65228	3.43302	0.951704	11.3154	8.40595	2.30437	195.525	218.001	114.955	-4.57142	2.73742e-19	9.06085e-18	arcC	NC_004350.2	255810	256760	+	951	protein_coding	carbamate kinase&&sp|Q8G997|ARCC_LENHI Carbamate kinase OS=Lentilactobacillus hilgardii OX=1588 GN=arcC PE=3 SV=1 && PF00696:Amino acid kinase family	AA_kinase
SMU_RS04695	1445	6726	1808	721	779	526	1368.53	2875.96	729.545	76.9177	82.789	61.9879	302.163	327.412	242.42	5539.89	11824.8	2969.13	-4.54349	1.71238e-22	6.61265e-21	citF	NC_004350.2	972994	974529	+	1536	protein_coding	citrate lyase subunit alpha&&sp|O53079|CILA_LEUMC Citrate lyase alpha chain OS=Leuconostoc mesenteroides subsp. cremoris OX=33965 GN=citF PE=3 SV=1 && PF04223:Citrate lyase, alpha subunit (CitF)	-
SMU_RS10135	106	419	160	66	43	35	1195.34	2133.25	768.733	83.8371	54.4133	49.1124	27.6598	18.0728	16.1306	406.386	736.632	262.754	-4.50639	1.81792e-24	8.42425e-23	SMU_RS10135	NC_004350.2	971596	971724	+	129	protein_coding	OadG-related small transporter subunit&&-- && -	-
Novel00148	951	3671	853	447	435	379	437.794	762.983	167.304	23.1794	22.4713	21.7102	187.332	182.829	174.671	3645.97	6453.88	1400.81	-4.39975	4.50694e-20	1.58221e-18	-	NC_004350.2	970363	973522	-	3160	-	PF04223:Citrate lyase, alpha subunit (CitF)|PF03328:HpcH/HpaI aldolase/citrate lyase|PF03977:Na+-transporting oxaloacetate decarboxylase beta subunit|PF06857:Malonate decarboxylase delta subunit (MdcD)	-
SMU_RS04670	337	996	449	181	134	114	1485.57	1982.27	843.291	89.8766	66.2853	62.5322	75.855	56.3198	52.5397	1292	1751.04	737.355	-4.3543	2.15968e-31	1.72551e-29	SMU_RS04670	NC_004350.2	969678	970007	+	330	protein_coding	hypothetical protein&&-- && -	-
SMU_RS08005	1	1	0	0	0	0	0.501451	0.226397	0	0	0	0	0	0	0	3.83383	1.75807	0	-4.34917	0.0754247	0.146368	SMU_RS08005	NC_004350.2	1655920	1658820	-	2901	protein_coding	23S ribosomal RNA&&sp|Q3BAI2|YCX91_PHAAO Uncharacterized protein ORF91 OS=Phalaenopsis aphrodite subsp. formosana OX=308872 PE=4 SV=1 && -	-
SMU_RS06905	329	447	647	89	119	191	735.175	450.966	615.983	22.4022	29.8396	53.1086	37.2989	50.0154	88.027	1261.33	785.858	1062.51	-4.14813	1.18466e-27	6.53539e-26	SMU_RS06905	NC_004350.2	1449589	1450239	+	651	protein_coding	amino acid ABC transporter permease&&sp|O34606|GLNP_BACSU Probable glutamine ABC transporter permease protein GlnP OS=Bacillus subtilis (strain 168) OX=224308 GN=glnP PE=2 SV=1 && PF00528:Binding-protein-dependent transport system inner membrane component	BPD_transp_1
SMU_RS08050	496	658	1467	200	236	300	299.517	179.393	377.432	13.6043	15.992	22.5422	83.8177	99.1902	138.262	1901.58	1156.81	2409.13	-4.08945	3.42298e-30	2.33266e-28	SMU_RS08050	NC_004350.2	1668084	1670492	-	2409	protein_coding	CRISPR-associated helicase/endonuclease Cas3&&sp|D4GQN8|CAS3_HALVD CRISPR-associated nuclease/helicase Cas3 OS=Haloferax volcanii (strain ATCC 29605 / DSM 3757 / JCM 8879 / NBRC 14742 / NCIMB 2012 / VKM B-1768 / DS2) OX=309800 GN=cas3 PE=3 SV=1 && PF22590:CRISPR-associated nuclease/helicase Cas3, C-terminal	-
SMU_RS01545	67	186	201	53	53	22	179.494	224.973	229.425	15.994	15.9332	7.33391	22.2117	22.2758	10.1392	256.867	327.001	330.085	-4.06567	1.13848e-28	6.76376e-27	SMU_RS01545	NC_004350.2	298437	298979	+	543	protein_coding	PTS glucitol/sorbitol transporter subunit IIC&&sp|O32332|PTHC_CLOB8 PTS system glucitol/sorbitol-specific EIIC component OS=Clostridium beijerinckii (strain ATCC 51743 / NCIMB 8052) OX=290402 GN=srlA PE=2 SV=1 && PF03608:PTS system enzyme II sorbitol-specific factor	-
SMU_RS01560	44	102	150	31	32	20	313.761	328.388	455.729	24.9008	25.6063	17.7465	12.9917	13.4495	9.21749	168.689	179.323	246.332	-4.06552	3.58312e-31	2.67809e-29	SMU_RS01560	NC_004350.2	300696	300899	+	204	protein_coding	hypothetical protein&&-- && -	-
SMU_RS09790	194	396	520	150	127	45	465.699	429.181	531.834	40.5603	34.2104	13.4416	62.8632	53.3778	20.7394	743.763	696.196	853.952	-4.06419	9.49456e-24	3.9998e-22	SMU_RS09790	NC_004350.2	2010535	2011140	-	606	protein_coding	transglycosylase SLT domain-containing protein&&sp|Q5HL49|ISAA_STAEQ Probable transglycosylase IsaA OS=Staphylococcus epidermidis (strain ATCC 35984 / DSM 28319 / BCRC 17069 / CCUG 31568 / BM 3577 / RP62A) OX=176279 GN=isaA PE=3 SV=1 && -	-
SMU_RS10140	11	12	8	3	4	3	124.045	61.0955	38.4366	3.81078	5.0617	4.20963	1.25726	1.68119	1.38262	42.1721	21.0969	13.1377	-4.05309	4.33394e-08	4.75912e-07	SMU_RS10140	NC_004350.2	1323801	1323929	-	129	protein_coding	hypothetical protein&&-- && -	-
SMU_RS08045	68	231	307	66	68	43	132.957	203.919	255.747	14.5363	14.9198	10.4618	27.6598	28.5802	19.8176	260.7	406.114	504.16	-3.9531	1.32462e-29	8.295e-28	cas5c	NC_004350.2	1667240	1667983	-	744	protein_coding	type I-C CRISPR-associated protein Cas5c&&-- && PF09704:CRISPR-associated protein (Cas_Cas5)	-
SMU_RS09035	17	18	54	12	9	7	26.2527	12.5499	35.5294	2.08743	1.55962	1.34512	5.02906	3.78268	3.22612	65.1751	31.6453	88.6796	-3.93977	4.319e-13	9.09738e-12	comGA	NC_004350.2	1855225	1856166	-	942	protein_coding	competence type IV pilus ATPase ComGA&&sp|Q8DN86|COMGA_STRR6 Competence protein ComGA OS=Streptococcus pneumoniae (strain ATCC BAA-255 / R6) OX=171101 GN=comGA PE=2 SV=1 && PF00437:Type II/IV secretion system protein	-
SMU_RS02270	78016	127071	124717	48871	40917	23878	302642	222553	206129	21355.1	17811.4	11526	20481.3	17197.3	11004.8	299100	223400	204812	-3.90106	2.38126e-34	2.04347e-32	rnpB	NC_004350.2	439802	440176	+	375	protein_coding	--&&-- && -	-
SMU_RS08025	247	720	914	220	215	169	350.892	461.796	553.212	35.205	34.274	29.8744	92.1994	90.3639	77.8878	946.956	1265.81	1500.98	-3.83706	6.25458e-44	1.11476e-41	cas1c	NC_004350.2	1662736	1663759	-	1024	protein_coding	type I-C CRISPR-associated endonuclease Cas1c&&sp|Q8KDC4|CAS1A_CHLTE CRISPR-associated endonuclease Cas1 1 OS=Chlorobaculum tepidum (strain ATCC 49652 / DSM 12025 / NBRC 103806 / TLS) OX=194439 GN=cas1-1 PE=3 SV=1 && PF01867:CRISPR associated protein Cas1	-
SMU_RS08375	18	30	20	7	10	8	48.7612	36.6914	23.0835	2.13602	3.03985	2.69667	2.93362	4.20297	3.687	69.0089	52.7421	32.8443	-3.79506	3.406e-13	7.24009e-12	SMU_RS08375	NC_004350.2	1724183	1724719	+	537	protein_coding	biotin transporter BioY&&sp|A2RMJ9|BIOY_LACLM Biotin transporter BioY OS=Lactococcus lactis subsp. cremoris (strain MG1363) OX=416870 GN=bioY PE=1 SV=1 && PF02632:BioY family	-
Novel00146	250	674	229	137	168	120	390.631	475.475	152.451	24.1131	29.4568	23.3316	57.4151	70.6099	55.3049	958.458	1184.94	376.067	-3.77879	6.20652e-19	1.99729e-17	-	NC_004350.2	967974	968904	+	931	-	PF03600:Citrate transporter	-
SMU_RS07260	198	464	431	160	149	81	200.859	212.513	186.283	18.2832	16.9615	10.2246	67.0541	62.6243	37.3308	759.098	815.745	707.795	-3.77096	1.83029e-35	1.63107e-33	SMU_RS07260	NC_004350.2	1531430	1532863	-	1434	protein_coding	6-phospho-beta-glucosidase&&sp|Q46829|BGLA_ECOLI 6-phospho-beta-glucosidase BglA OS=Escherichia coli (strain K12) OX=83333 GN=bglA PE=1 SV=2 && PF00232:Glycosyl hydrolase family 1	Glyco_hydro_1
SMU_RS01555	79	120	189	37	38	64	313.995	215.337	320.056	16.5654	16.9484	31.6527	15.5063	15.9713	29.496	302.873	210.969	310.379	-3.75734	3.01547e-24	1.36997e-22	SMU_RS01555	NC_004350.2	300122	300487	+	366	protein_coding	PTS glucitol/sorbitol transporter subunit IIA&&sp|P05706|PTHA_ECOLI PTS system glucitol/sorbitol-specific EIIA component OS=Escherichia coli (strain K12) OX=83333 GN=srlB PE=1 SV=1 && PF03829:PTS system glucitol/sorbitol-specific IIA component	-
SMU_RS08030	109	302	366	113	86	71	235.957	295.158	337.565	27.5544	20.8908	19.125	47.357	36.1456	32.7221	417.888	530.938	601.051	-3.74225	8.24726e-37	8.30821e-35	cas4	NC_004350.2	1663756	1664427	-	672	protein_coding	CRISPR-associated protein Cas4&&-- && PF01930:Domain of unknown function DUF83	-
SMU_RS08040	392	536	1147	237	274	245	295.006	182.117	367.77	20.0909	23.139	22.9428	99.3239	115.161	112.914	1502.86	942.326	1883.62	-3.72471	3.0414e-31	2.34897e-29	cas8c	NC_004350.2	1665308	1667240	-	1933	protein_coding	type I-C CRISPR-associated protein Cas8c/Csd1&&-- && PF09709:CRISPR-associated protein (Cas_Csd1)	-
SMU_RS00590	11	46	55	15	17	7	17.1509	32.3813	36.5364	2.63446	2.97436	1.35809	6.28632	7.14505	3.22612	42.1721	80.8713	90.3218	-3.70752	2.70205e-14	6.01986e-13	pfkB	NC_004350.2	112823	113755	+	933	protein_coding	1-phosphofructokinase&&sp|Q65EY9|TAGK_BACLD D-tagatose-1-phosphate kinase OS=Bacillus licheniformis (strain ATCC 14580 / DSM 13 / JCM 2505 / CCUG 7422 / NBRC 12200 / NCIMB 9375 / NCTC 10341 / NRRL NRS-1264 / Gibson 46) OX=279010 GN=tagK PE=1 SV=1 && PF00294:pfkB family carbohydrate kinase	PfkB
SMU_RS04620	32	58	71	19	25	17	10.5057	8.59694	9.9312	0.702642	0.921011	0.69448	7.96268	10.5074	7.83487	122.683	101.968	116.597	-3.68769	3.75399e-24	1.64113e-22	gtfB	NC_004350.2	951112	955542	+	4431	protein_coding	glucosyltransferase GtfB&&sp|P08987|GTFB_STRMU Glucosyltransferase-I OS=Streptococcus mutans serotype c (strain ATCC 700610 / UA159) OX=210007 GN=gtfB PE=1 SV=3 && PF02324:Glycosyl hydrolase family 70|PF19127:Choline-binding repeat	-
SMU_RS01540	39	92	121	29	30	33	116.02	123.565	153.363	9.71787	10.0147	12.2157	12.1536	12.6089	15.2089	149.519	161.743	198.708	-3.68618	3.7715e-29	2.29962e-27	SMU_RS01540	NC_004350.2	297869	298357	+	489	protein_coding	transcriptional regulator GutM&&-- && PF06923:Glucitol operon activator protein (GutM)	-
SMU_RS01535	239	314	699	136	141	206	186.321	110.519	232.172	11.9429	12.3349	19.9833	56.996	59.2619	94.9402	916.285	552.034	1147.91	-3.63141	1.12824e-22	4.50713e-21	SMU_RS01535	NC_004350.2	296004	297869	+	1866	protein_coding	BglG family transcription antiterminator&&sp|P46321|LICR_BACSU Probable licABCH operon regulator OS=Bacillus subtilis (strain 168) OX=224308 GN=licR PE=1 SV=1 && PF00359:Phosphoenolpyruvate-dependent sugar phosphotransferase system, EIIA 2|PF00874:PRD domain	PTS_EIIA_2
SMU_RS01360	102	280	168	91	94	45	101.77	126.13	71.4162	10.2274	10.5244	5.58686	38.137	39.5079	20.7394	391.051	492.26	275.892	-3.55566	1.05543e-21	4.00891e-20	SMU_RS01360	NC_004350.2	261355	262812	+	1458	protein_coding	PTS ascorbate transporter subunit IIC&&sp|Q8FAJ3|ULAA_ECOL6 Ascorbate-specific PTS system EIIC component OS=Escherichia coli O6:H1 (strain CFT073 / ATCC 700928 / UPEC) OX=199310 GN=ulaA PE=3 SV=1 && PF03611:PTS system sugar-specific permease component	-
SMU_RS06780	14	44	41	20	12	9	20.8241	29.5482	25.983	3.35099	2.00294	1.66577	8.38177	5.04357	4.14787	53.6736	77.3551	67.3308	-3.51053	9.21885e-15	2.14316e-13	lacD	NC_004350.2	1417709	1418686	-	978	protein_coding	tagatose-bisphosphate aldolase&&sp|P26425|LACD1_STRMU Tagatose 1,6-diphosphate aldolase 1 OS=Streptococcus mutans serotype c (strain ATCC 700610 / UA159) OX=210007 GN=lacD1 PE=3 SV=2 && PF01791:DeoC/LacD family aldolase	-
SMU_RS08035	127	342	396	123	137	101	210.9	256.413	280.179	23.0082	25.5295	20.8704	51.5479	57.5807	46.5483	486.896	601.26	650.317	-3.48631	2.82028e-40	3.63033e-38	cas7c	NC_004350.2	1664429	1665304	-	876	protein_coding	type I-C CRISPR-associated protein Cas7/Csd2&&-- && PF05107:CRISPR-associated protein Cas7	-
SMU_RS08020	82	150	283	86	82	53	405.735	335.09	596.601	47.9329	45.5295	32.6318	36.0416	34.4644	24.4264	314.374	263.711	464.747	-3.45982	5.05751e-24	2.17005e-22	cas2	NC_004350.2	1662432	1662725	-	294	protein_coding	CRISPR-associated endonuclease Cas2&&sp|Q8KDC5|CAS2_CHLTE CRISPR-associated endoribonuclease Cas2 OS=Chlorobaculum tepidum (strain ATCC 49652 / DSM 12025 / NBRC 103806 / TLS) OX=194439 GN=cas2 PE=3 SV=1 && PF09827:CRISPR associated protein Cas2	-
SMU_RS09955	421	713	1188	360	306	360	758.9	580.275	912.406	73.0989	61.8977	80.7498	150.872	128.611	165.915	1614.04	1253.5	1950.95	-3.43578	1.03549e-35	9.59696e-34	SMU_RS09955	NC_004350.2	1661309	1662115	-	807	protein_coding	Fic family protein&&-- && -	-
SMU_RS06900	105	375	261	135	118	75	216.659	349.349	229.454	31.3781	27.3224	19.2568	56.5769	49.5951	34.5656	402.552	659.277	428.618	-3.40784	3.08018e-24	1.37246e-22	SMU_RS06900	NC_004350.2	1448870	1449574	+	705	protein_coding	amino acid ABC transporter permease&&sp|O34671|GLNM_BACSU Probable glutamine ABC transporter permease protein GlnM OS=Bacillus subtilis (strain 168) OX=224308 GN=glnM PE=2 SV=1 && PF00528:Binding-protein-dependent transport system inner membrane component	BPD_transp_1
SMU_RS08170	1	1	0	1	0	0	0.501451	0.226397	0	0.0564852	0	0	0.419088	0	0	3.83383	1.75807	0	-3.35517	0.131902	0.229615	SMU_RS08170	NC_004350.2	1684222	1687122	-	2901	protein_coding	23S ribosomal RNA&&sp|Q3BAI2|YCX91_PHAAO Uncharacterized protein ORF91 OS=Phalaenopsis aphrodite subsp. formosana OX=308872 PE=4 SV=1 && -	-
SMU_RS05410	6	33	69	13	14	19	6.39433	15.8781	31.3301	1.5606	1.67426	2.51961	5.44815	5.88416	8.75662	23.003	58.0164	113.313	-3.32152	6.06893e-09	7.684e-08	SMU_RS05410	NC_004350.2	1116158	1117522	+	1365	protein_coding	alanine/glycine:cation symporter family protein&&sp|P44917|Y883_HAEIN Uncharacterized transporter HI_0883 OS=Haemophilus influenzae (strain ATCC 51907 / DSM 11121 / KW20 / Rd) OX=71421 GN=HI_0883 PE=3 SV=1 && PF01235:Sodium:alanine symporter family	-
Novel00067	15860	24680	21753	14651	12501	5739	28308.8	19888.6	16542.7	2945.72	2503.88	1274.65	6140.06	5254.14	2644.96	60804.6	43389.2	35723.1	-3.31696	2.17569e-18	6.72143e-17	-	NC_004350.2	439997	440811	-	815	-	PF22020:RlmL ferredoxin-like domain|PF02926:THUMP domain	-
Novel00268	32	50	60	27	23	24	210.637	148.592	168.269	20.0195	16.9888	19.6576	11.3154	9.66684	11.061	122.683	87.9036	98.5329	-3.25013	1.88988e-19	6.34616e-18	-	NC_004350.2	1662003	1662223	+	221	-	-	-
SMU_RS02955	40	60	103	34	42	28	26.0351	17.6316	28.5631	2.49278	3.0676	2.26774	14.249	17.6525	12.9045	153.353	105.484	169.148	-3.24923	9.1012e-20	3.14738e-18	SMU_RS02955	NC_004350.2	583867	586101	+	2235	protein_coding	DNA internalization-related competence protein ComEC/Rec2&&sp|P39695|COMEC_BACSU ComE operon protein 3 OS=Bacillus subtilis (strain 168) OX=224308 GN=comEC PE=2 SV=2 && PF00753:Metallo-beta-lactamase superfamily|PF13567:Domain of unknown function (DUF4131)|PF03772:Competence protein	Lactamase_B
SMU_RS01530	80	140	221	91	80	54	145.289	114.792	171.003	18.6162	16.3036	12.2032	38.137	33.6238	24.8872	306.706	246.13	362.93	-3.2426	8.57508e-25	4.05479e-23	SMU_RS01530	NC_004350.2	295182	295982	+	801	protein_coding	SDR family oxidoreductase&&sp|P37079|SORD_KLEPN Sorbitol-6-phosphate 2-dehydrogenase OS=Klebsiella pneumoniae OX=573 GN=sorD PE=3 SV=1 && PF00106:short chain dehydrogenase	adh_short
SMU_RS09000	191	365	376	132	149	201	291.247	251.282	244.278	22.6729	25.4956	38.1382	55.3197	62.6243	92.6358	732.262	641.696	617.473	-3.24019	3.4499e-28	1.94961e-26	SMU_RS09000	NC_004350.2	1851492	1852445	-	954	protein_coding	class I SAM-dependent methyltransferase&&sp|P37876|YTXK_BACSU Uncharacterized protein YtxK OS=Bacillus subtilis (strain 168) OX=224308 GN=ytxK PE=4 SV=2 && -	-
SMU_RS05510	71731	126414	120989	44051	40656	88042	298991	237896	214865	20683	19016.3	45664.3	18461.3	17087.6	40576.3	275004	222245	198690	-3.19251	1.20673e-16	3.40974e-15	ssrA	NC_004350.2	1139336	1139684	-	349	protein_coding	--&&-- && -	-
SMU_RS06795	1	7	19	8	3	2	3.39093	10.7166	27.4499	3.05573	1.14154	0.843889	3.35271	1.26089	0.921749	3.83383	12.3065	31.2021	-3.17345	0.000280292	0.00128094	lacA	NC_004350.2	1420183	1420611	-	429	protein_coding	galactose-6-phosphate isomerase subunit LacA&&sp|P26423|LACA_STRMU Galactose-6-phosphate isomerase subunit LacA OS=Streptococcus mutans serotype c (strain ATCC 700610 / UA159) OX=210007 GN=lacA PE=3 SV=1 && PF02502:Ribose/Galactose Isomerase	LacAB_rpiB
SMU_RS00830	929	1499	964	549	546	910	2619.04	1907.96	1157.9	174.343	172.731	319.23	230.079	229.482	419.396	3561.63	2635.35	1583.1	-3.14482	1.46534e-15	3.73915e-14	SMU_RS00830	NC_004350.2	168253	168768	+	516	protein_coding	type II toxin-antitoxin system antitoxin SmuA&&-- && -	-
SMU_RS02390	2	12	11	5	4	4	2.23458	6.05324	5.23633	0.629276	0.501505	0.556111	2.09544	1.68119	1.8435	7.66766	21.0969	18.0644	-3.13566	1.88997e-05	0.000120968	SMU_RS02390	NC_004350.2	467118	468419	+	1302	protein_coding	DEAD/DEAH box helicase&&sp|P39145|COMFA_BACSU ComF operon protein 1 OS=Bacillus subtilis (strain 168) OX=224308 GN=comFA PE=2 SV=1 && PF00270:DEAD/DEAH box helicase|PF00271:Helicase conserved C-terminal domain	Helicase_C
SMU_RS06375	86	197	169	85	81	89	330.966	342.288	277.102	36.8476	34.98	42.6197	35.6225	34.0441	41.0178	329.709	346.34	277.534	-3.10531	2.1409e-30	1.50317e-28	SMU_RS06375	NC_004350.2	1328400	1328777	-	378	protein_coding	type II toxin-antitoxin system HicB family antitoxin&&-- && PF15919:HicB_like antitoxin of bacterial toxin-antitoxin system	-
SMU_RS00860	420	368	558	156	204	501	1834.77	725.807	1038.57	76.7649	100.003	272.337	65.3778	85.7407	230.898	1610.21	646.97	916.356	-3.05245	3.99394e-09	5.25793e-08	SMU_RS00860	NC_004350.2	171222	171554	+	333	protein_coding	type II toxin-antitoxin system PemK/MazF family toxin&&-- && PF02452:PemK-like, MazF-like toxin of type II toxin-antitoxin system	-
SMU_RS06765	85	248	171	106	134	74	87.8822	115.764	75.3264	12.3451	15.5467	9.52029	44.4234	56.3198	34.1047	325.876	436.002	280.819	-2.95145	1.81493e-19	6.18411e-18	lacG	NC_004350.2	1414248	1415654	-	1407	protein_coding	6-phospho-beta-galactosidase&&sp|P50978|LACG_STRMU 6-phospho-beta-galactosidase OS=Streptococcus mutans serotype c (strain ATCC 700610 / UA159) OX=210007 GN=lacG PE=3 SV=2 && PF00232:Glycosyl hydrolase family 1	Glyco_hydro_1
SMU_RS09400	348	470	1120	503	415	310	2609.48	1591.16	3578.17	424.863	349.199	289.249	210.801	174.423	142.871	1334.17	826.293	1839.28	-2.92097	2.01004e-16	5.54437e-15	ssrS	NC_004350.2	1929950	1930143	+	194	protein_coding	6S RNA&&-- && -	-
SMU_RS00835	332	618	414	284	274	362	1080.45	908.027	574.034	104.11	100.062	146.593	119.021	115.161	166.837	1272.83	1086.49	679.877	-2.91896	8.82202e-19	2.80009e-17	SMU_RS00835	NC_004350.2	168768	169214	+	447	protein_coding	type II toxin-antitoxin system toxin SmuT&&-- && -	-
SMU_RS05135	2003	2037	2319	947	1226	2405	2562.69	1176.65	1264.11	136.481	176.018	382.884	396.877	515.285	1108.4	7679.16	3581.19	3808.3	-2.89815	3.85954e-10	6.08337e-09	SMU_RS05135	NC_004350.2	1057457	1058593	-	1137	protein_coding	hypothetical protein&&-- && -	-
SMU_RS00655	376	1686	403	650	656	336	549.167	1111.77	250.779	106.939	107.515	61.065	272.407	275.715	154.854	1441.52	2964.11	661.813	-2.84991	1.7835e-08	2.08706e-07	SMU_RS00655	NC_004350.2	130108	131103	+	996	protein_coding	alpha-ketoacid dehydrogenase subunit beta&&sp|Q9R9N4|ODPB_RHIME Pyruvate dehydrogenase E1 component subunit beta OS=Rhizobium meliloti (strain 1021) OX=266834 GN=pdhB PE=3 SV=2 && PF02779:Transketolase, pyrimidine binding domain|PF02780:Transketolase, C-terminal domain	-
SMU_RS05935	416	518	563	380	357	362	495.626	278.632	285.784	50.9976	47.7286	53.6668	159.254	150.046	166.837	1594.87	910.681	924.567	-2.84371	2.4355e-20	8.95722e-19	SMU_RS05935	NC_004350.2	1216474	1217694	-	1221	protein_coding	voltage-gated chloride channel family protein&&sp|Q87WD2|ERIC_PSESM Chloride/fluoride channel protein OS=Pseudomonas syringae pv. tomato (strain ATCC BAA-871 / DC3000) OX=223283 GN=eriC PE=1 SV=1 && PF00654:Voltage gated chloride channel	Voltage_CLC
SMU_RS00660	316	1904	465	704	690	344	336.029	914.11	210.674	84.3274	82.3359	45.5182	295.038	290.005	158.541	1211.49	3347.37	763.63	-2.8402	5.91915e-08	6.32012e-07	SMU_RS00660	NC_004350.2	131203	132570	+	1368	protein_coding	dihydrolipoamide acetyltransferase&&sp|Q92HK7|ODP2_RICCN Dihydrolipoyllysine-residue acetyltransferase component of pyruvate dehydrogenase complex OS=Rickettsia conorii (strain ATCC VR-613 / Malish 7) OX=272944 GN=pdhC PE=3 SV=1 && PF00364:Biotin-requiring enzyme|PF00198:2-oxoacid dehydrogenases acyltransferase (catalytic domain)|PF02817:e3 binding domain	Biotin_lipoyl
SMU_RS02165	491	572	697	376	338	595	1874.7	986.027	1133.84	161.713	144.817	282.686	157.577	142.06	274.22	1882.41	1005.62	1144.62	-2.81045	9.99832e-14	2.1713e-12	SMU_RS02165	NC_004350.2	418217	418597	+	381	protein_coding	PepSY domain-containing protein&&sp|Q5XAJ8|Y1430_STRP6 Uncharacterized protein Spy1430 OS=Streptococcus pyogenes serotype M6 (strain ATCC BAA-946 / MGAS10394) OX=286636 GN=M6_Spy1430 PE=1 SV=1 && PF03413:Peptidase propeptide and YPEB domain	-
SMU_RS08895	290	528	927	382	389	403	504.021	414.311	686.435	74.786	75.8666	87.155	160.092	163.496	185.732	1111.81	928.262	1522.33	-2.80758	1.48727e-23	6.04564e-22	SMU_RS08895	NC_004350.2	1835673	1836509	-	837	protein_coding	PTS system mannose/fructose/sorbose family transporter subunit IID&&sp|P26382|PTFD_BACSU Fructose permease IID component OS=Bacillus subtilis (strain 168) OX=224308 GN=levG PE=4 SV=1 && PF03613:PTS system mannose/fructose/sorbose family IID component	-
SMU_RS00890	3759	11284	5559	6521	5530	2481	2267.1	3072.58	1428.45	443.016	374.261	186.192	2732.88	2324.24	1143.43	14411.4	19838.1	9129.07	-2.80647	1.1374e-11	2.17798e-10	SMU_RS00890	NC_004350.2	176037	178448	+	2412	protein_coding	flavocytochrome c&&sp|Q8DW88|URDA_STRMU Urocanate reductase OS=Streptococcus mutans serotype c (strain ATCC 700610 / UA159) OX=210007 GN=urdA PE=1 SV=1 && PF04205:FMN-binding domain|PF03358:NADPH-dependent FMN reductase|PF00890:FAD binding domain	FMN_red
SMU_RS02395	3	5	23	5	6	9	6.55274	4.93075	21.4042	1.23021	1.47063	2.44614	2.09544	2.52178	4.14787	11.5015	8.79036	37.771	-2.78746	0.000218882	0.00104567	SMU_RS02395	NC_004350.2	468416	469081	+	666	protein_coding	ComF family protein&&sp|P39147|COMFC_BACSU ComF operon protein 3 OS=Bacillus subtilis (strain 168) OX=224308 GN=comFC PE=3 SV=1 && -	-
SMU_RS00450	435	828	1250	569	572	590	611.399	525.421	748.54	90.0853	90.2157	103.187	238.461	240.41	271.916	1667.72	1455.68	2052.77	-2.78615	1.09383e-29	7.04002e-28	hrcA	NC_004350.2	83652	84686	+	1035	protein_coding	heat-inducible transcriptional repressor HrcA&&sp|O06940|HRCA_STRMU Heat-inducible transcription repressor HrcA OS=Streptococcus mutans serotype c (strain ATCC 700610 / UA159) OX=210007 GN=hrcA PE=3 SV=3 && PF01628:HrcA protein C terminal domain	HrcA
SMU_RS00455	213	623	696	442	402	209	573.802	757.725	798.841	134.125	121.523	70.0592	185.237	168.96	96.3228	816.606	1095.28	1142.98	-2.76338	6.30026e-17	1.84781e-15	grpE	NC_004350.2	84729	85268	+	540	protein_coding	nucleotide exchange factor GrpE&&sp|O06941|GRPE_STRMU Protein GrpE OS=Streptococcus mutans serotype c (strain ATCC 700610 / UA159) OX=210007 GN=grpE PE=3 SV=2 && PF01025:GrpE	-
Novel00025	105	169	46	86	81	95	594.336	431.888	110.935	54.8337	51.4492	66.9118	36.0416	34.0441	43.7831	402.552	297.114	75.5419	-2.756	1.6469e-07	1.63771e-06	-	NC_004350.2	168806	169062	-	257	-	-	-
SMU_RS04605	2	3	6	4	4	0	3.45127	2.33728	4.41132	0.777525	0.774567	0	1.67635	1.68119	0	7.66766	5.27421	9.85329	-2.74489	0.00863709	0.0241985	dprA	NC_004350.2	945912	946754	+	843	protein_coding	DNA-processing protein DprA&&sp|Q8DPI7|DPRA_STRR6 DNA processing protein DprA OS=Streptococcus pneumoniae (strain ATCC BAA-255 / R6) OX=171101 GN=dprA PE=1 SV=2 && PF02481:DNA recombination-mediator protein A|PF18255:DNA processing protein A sterile alpha motif domain	SMF
SMU_RS08900	207	460	823	336	386	311	353.433	354.598	598.695	64.6222	73.9561	66.0744	140.814	162.235	143.332	793.603	808.713	1351.54	-2.72942	3.1533e-19	1.02904e-17	SMU_RS08900	NC_004350.2	1836511	1837362	-	852	protein_coding	PTS mannose/fructose/sorbose/N-acetylgalactosamine transporter subunit IIC&&sp|P37082|PTRC_KLEPN PTS system sorbose-specific EIIC component OS=Klebsiella pneumoniae OX=573 GN=sorA PE=2 SV=1 && PF03609:PTS system sorbose-specific iic component	-
SMU_RS06785	17	38	48	31	28	16	26.506	26.7497	31.8863	5.44455	4.89895	3.10421	12.9917	11.7683	7.37399	65.1751	66.8067	78.8263	-2.71818	1.21749e-11	2.31223e-10	lacC	NC_004350.2	1418691	1419623	-	933	protein_coding	tagatose-6-phosphate kinase&&sp|P26421|LACC_STRMU Tagatose-6-phosphate kinase OS=Streptococcus mutans serotype c (strain ATCC 700610 / UA159) OX=210007 GN=lacC PE=3 SV=1 && PF00294:pfkB family carbohydrate kinase	PfkB
SMU_RS01775	60554	124955	81585	72989	66940	68411	86872.2	80934.4	49867.5	11795.1	10776.4	12212.4	30588.8	28134.7	31528.9	232154	219680	133980	-2.69839	4.92807e-21	1.84167e-19	gap	NC_004350.2	337541	338554	+	1014	protein_coding	type I glyceraldehyde-3-phosphate dehydrogenase&&sp|P0C0G7|G3P_STRP1 Glyceraldehyde-3-phosphate dehydrogenase OS=Streptococcus pyogenes serotype M1 OX=301447 GN=gap PE=3 SV=2 && PF00044:Glyceraldehyde 3-phosphate dehydrogenase, NAD binding domain|PF02800:Glyceraldehyde 3-phosphate dehydrogenase, C-terminal domain	-
SMU_RS04245	21	69	71	64	32	20	46.7108	69.2929	67.2862	16.0356	7.98728	5.5356	26.8217	13.4495	9.21749	80.5104	121.307	116.597	-2.69691	3.55278e-09	4.78593e-08	queC	NC_004350.2	873385	874038	-	654	protein_coding	7-cyano-7-deazaguanine synthase QueC&&sp|Q8DUK7|QUEC_STRMU 7-cyano-7-deazaguanine synthase OS=Streptococcus mutans serotype c (strain ATCC 700610 / UA159) OX=210007 GN=queC PE=3 SV=1 && PF06508:Queuosine biosynthesis protein QueC	-
SMU_RS00650	475	1411	435	713	653	457	693.762	930.433	270.692	117.304	107.024	83.0557	298.81	274.454	210.62	1821.07	2480.64	714.364	-2.67722	9.6422e-10	1.44135e-08	SMU_RS00650	NC_004350.2	128963	129958	+	996	protein_coding	thiamine pyrophosphate-dependent dehydrogenase E1 component subunit alpha&&sp|O31404|ACOA_BACSU Acetoin:2,6-dichlorophenolindophenol oxidoreductase subunit alpha OS=Bacillus subtilis (strain 168) OX=224308 GN=acoA PE=2 SV=2 && PF00676:Dehydrogenase E1 component	-
SMU_RS06775	3	15	12	11	10	1	13.8544	31.2751	23.6111	5.72222	5.18222	0.574648	4.60997	4.20297	0.460875	11.5015	26.3711	19.7066	-2.66652	0.000423782	0.00182171	lacF	NC_004350.2	1417379	1417693	-	315	protein_coding	PTS lactose transporter subunit IIA&&sp|P26426|PTLA_STRMU PTS system lactose-specific EIIA component OS=Streptococcus mutans serotype c (strain ATCC 700610 / UA159) OX=210007 GN=lacF PE=3 SV=1 && PF02255:PTS system, Lactose/Cellobiose specific IIA subunit	-
SMU_RS10070	5	9	6	7	4	5	31.4872	25.5887	16.0985	4.96556	2.82667	3.91805	2.93362	1.68119	2.30437	19.1692	15.8226	9.85329	-2.64392	0.0002225	0.00105642	SMU_RS10070	NC_004350.2	1323964	1324194	-	231	protein_coding	hypothetical protein&&-- && -	-
SMU_RS03135	63	118	108	83	73	74	132.821	112.318	97.0107	19.7111	17.2703	19.4131	34.7843	30.6817	34.1047	241.531	207.452	177.359	-2.64051	3.73142e-20	1.33011e-18	SMU_RS03135	NC_004350.2	621118	621807	+	690	protein_coding	CPBP family intramembrane glutamic endopeptidase&&-- && PF02517:Type II CAAX prenyl endopeptidase Rce1-like	-
SMU_RS06790	7	25	17	20	7	11	19.7344	31.8206	20.4195	6.3513	2.2145	3.85883	8.38177	2.94208	5.06962	26.8368	43.9518	27.9177	-2.60928	3.45931e-06	2.64528e-05	lacB	NC_004350.2	1419642	1420157	-	516	protein_coding	galactose-6-phosphate isomerase subunit LacB&&sp|P26424|LACB_STRMU Galactose-6-phosphate isomerase subunit LacB OS=Streptococcus mutans serotype c (strain ATCC 700610 / UA159) OX=210007 GN=lacB PE=3 SV=2 && PF02502:Ribose/Galactose Isomerase	LacAB_rpiB
SMU_RS00665	360	2797	590	1142	1200	496	299.94	1052.12	209.437	107.178	112.192	51.4221	478.599	504.357	228.594	1380.18	4917.33	968.907	-2.58498	7.6148e-06	5.42876e-05	lpdA	NC_004350.2	132644	134389	+	1746	protein_coding	dihydrolipoyl dehydrogenase&&sp|O34324|DLDH3_BACSU Dihydrolipoyl dehydrogenase OS=Bacillus subtilis (strain 168) OX=224308 GN=acoL PE=3 SV=1 && PF02852:Pyridine nucleotide-disulphide oxidoreductase, dimerisation domain|PF07992:Pyridine nucleotide-disulphide oxidoreductase|PF00364:Biotin-requiring enzyme	Pyr_redox_2
SMU_RS02535	1141	2192	1302	1239	1151	1582	1603.69	1390.97	779.679	196.161	181.535	276.681	519.25	483.762	729.104	4374.4	3853.69	2138.16	-2.58043	1.00272e-13	2.1713e-12	SMU_RS02535	NC_004350.2	495084	496118	+	1035	protein_coding	NAD(P)H-dependent amine dehydrogenase family protein&&sp|E3PY99|ORD_ACESD 2,4-diaminopentanoate dehydrogenase OS=Acetoanaerobium sticklandii (strain ATCC 12662 / DSM 519 / JCM 1433 / CCUG 9281 / NCIMB 10654 / HF) OX=499177 GN=ord PE=1 SV=1 && PF01113:Dihydrodipicolinate reductase, N-terminus	DapB_N
SMU_RS08890	113	108	314	109	134	193	553.475	238.828	655.267	60.1384	73.6504	117.629	45.6806	56.3198	88.9488	433.223	189.872	515.656	-2.57482	3.96679e-09	5.25203e-08	SMU_RS08890	NC_004350.2	1835353	1835649	-	297	protein_coding	hypothetical protein&&-- && -	-
SMU_RS00645	306	740	465	468	482	313	802.056	875.702	519.284	138.177	141.769	102.085	196.133	202.583	144.254	1173.15	1300.97	763.63	-2.57433	6.54456e-17	1.89547e-15	SMU_RS00645	NC_004350.2	128033	128587	+	555	protein_coding	NADPH-dependent FMN reductase&&sp|D3KVM6|HBQR_BURSP 2-hydroxy-1,4-benzoquinone reductase OS=Burkholderia sp. OX=36773 PE=1 SV=1 && PF03358:NADPH-dependent FMN reductase	FMN_red
SMU_RS02140	56	150	126	134	93	43	177.481	214.633	170.139	47.8381	33.0748	16.9578	56.1578	39.0876	19.8176	214.695	263.711	206.919	-2.5742	2.40301e-10	3.86651e-09	SMU_RS02140	NC_004350.2	413462	413920	+	459	protein_coding	MarR family winged helix-turn-helix transcriptional regulator&&-- && PF01047:MarR family	MarR
SMU_RS02750	1043	1983	1706	1248	1433	1360	3242.01	2782.88	2259.32	436.969	499.835	526.024	523.022	602.286	626.789	3998.69	3486.26	2801.62	-2.5525	4.43362e-25	2.14015e-23	lrgA	NC_004350.2	537856	538323	-	468	protein_coding	holin-like protein LrgA&&sp|A9VTH7|LRGA_BACMK Antiholin-like protein LrgA OS=Bacillus mycoides (strain KBAB4) OX=315730 GN=lrgA PE=3 SV=1 && PF03788:LrgA family	-
Novel00176	4934	8105	5038	3043	2766	10175	20566	15252.6	8947.01	1428.76	1293.76	5277.42	1275.29	1162.54	4689.4	18916.1	14249.2	8273.48	-2.53948	3.77303e-06	2.82916e-05	-	NC_004350.2	1139336	1139684	+	349	-	-	-
SMU_RS00855	250	304	326	194	183	412	1478.36	811.626	821.349	129.226	121.435	303.162	81.3031	76.9144	189.88	958.458	534.454	535.362	-2.53889	6.61356e-09	8.32806e-08	SMU_RS00855	NC_004350.2	170983	171228	+	246	protein_coding	AbrB/MazE/SpoVT family DNA-binding domain-containing protein&&-- && PF04014:Antidote-toxin recognition MazE, bacterial antitoxin	SpoVT_AbrB
SMU_RS06985	1224	3264	2127	2237	1991	1371	1561.9	1880.45	1156.4	321.546	285.097	217.693	937.501	836.812	631.859	4692.61	5738.34	3492.99	-2.53259	1.48064e-17	4.45539e-16	SMU_RS06985	NC_004350.2	1464763	1465902	-	1140	protein_coding	glucose-1-phosphate adenylyltransferase&&sp|Q8DT53|GLGC_STRMU Glucose-1-phosphate adenylyltransferase OS=Streptococcus mutans serotype c (strain ATCC 700610 / UA159) OX=210007 GN=glgC PE=3 SV=2 && PF00483:Nucleotidyl transferase|PF24894:GlmU-like, C-terminal hexapeptide	-
SMU_RS02950	11	14	13	12	14	8	23.6015	13.5618	11.8839	2.90024	3.37074	2.13586	5.02906	5.88416	3.687	42.1721	24.613	21.3488	-2.5215	4.16318e-06	3.09169e-05	SMU_RS02950	NC_004350.2	583200	583877	+	678	protein_coding	helix-hairpin-helix domain-containing protein&&sp|P39694|COMEA_BACSU ComE operon protein 1 OS=Bacillus subtilis (strain 168) OX=224308 GN=comEA PE=1 SV=1 && PF12836:Helix-hairpin-helix motif|PF10531:SLBB domain	-
SMU_RS01795	1605	3560	2387	2399	2174	2082	1733.34	1735.8	1098.32	291.84	263.462	279.786	1005.39	913.726	959.541	6153.3	6258.73	3919.97	-2.50373	3.45491e-20	1.25078e-18	glnA	NC_004350.2	341554	342900	+	1347	protein_coding	type I glutamate--ammonia ligase&&sp|Q9CDL9|GLN1A_LACLA Glutamine synthetase OS=Lactococcus lactis subsp. lactis (strain IL1403) OX=272623 GN=glnA PE=3 SV=1 && PF00120:Glutamine synthetase, catalytic domain|PF03951:Glutamine synthetase, beta-Grasp domain	-
SMU_RS07270	388	989	759	793	808	291	847.488	975.303	706.338	195.111	198.045	79.0918	332.337	339.6	134.114	1487.53	1738.73	1246.44	-2.47182	2.25591e-10	3.68095e-09	SMU_RS07270	NC_004350.2	1533196	1533861	+	666	protein_coding	NAD(P)H-dependent oxidoreductase&&sp|O34475|YFKO_BACSU Putative NAD(P)H nitroreductase YfkO OS=Bacillus subtilis (strain 168) OX=224308 GN=yfkO PE=1 SV=1 && PF00881:Nitroreductase family	Nitroreductase
SMU_RS06895	118	267	259	169	154	234	211.139	215.694	197.449	34.0626	30.9212	52.1	70.8259	64.7258	107.845	452.392	469.405	425.334	-2.46941	9.46886e-17	2.70856e-15	SMU_RS06895	NC_004350.2	1448040	1448852	+	813	protein_coding	transporter substrate-binding domain-containing protein&&sp|Q0P9X8|PEB1A_CAMJE Major cell-binding factor OS=Campylobacter jejuni subsp. jejuni serotype O:2 (strain ATCC 700819 / NCTC 11168) OX=192222 GN=peb1A PE=1 SV=1 && PF00497:Bacterial extracellular solute-binding proteins, family 3	-
SMU_RS00640	287	788	368	512	502	293	973.197	1206.39	531.662	195.567	191.017	123.63	214.573	210.989	135.036	1100.31	1385.36	604.335	-2.46141	5.46639e-11	9.7428e-10	SMU_RS00640	NC_004350.2	127526	127954	+	429	protein_coding	MarR family winged helix-turn-helix transcriptional regulator&&sp|O34949|YKOM_BACSU Uncharacterized HTH-type transcriptional regulator YkoM OS=Bacillus subtilis (strain 168) OX=224308 GN=ykoM PE=4 SV=1 && PF01047:MarR family	MarR
SMU_RS00670	209	1329	320	586	575	427	307.105	881.673	200.336	96.9939	94.8111	78.0738	245.586	241.671	196.793	801.271	2336.48	525.509	-2.42226	1.66837e-06	1.39044e-05	SMU_RS00670	NC_004350.2	134495	135484	+	990	protein_coding	lipoate--protein ligase&&sp|O07608|LPLJ_BACSU Lipoate-protein ligase LplJ OS=Bacillus subtilis (strain 168) OX=224308 GN=lplJ PE=1 SV=1 && PF21948:Lipoyl protein ligase A/B catalytic domain|PF10437:Bacterial lipoate protein ligase C-terminus	-
SMU_RS06365	59	96	168	76	93	125	300.097	220.456	364.073	43.5441	53.0815	79.1146	31.8507	39.0876	57.6093	226.196	168.775	275.892	-2.38561	2.1797e-11	4.0403e-10	SMU_RS06365	NC_004350.2	1326238	1326523	-	286	protein_coding	helix-turn-helix transcriptional regulator&&-- && -	-
SMU_RS08635	5	20	11	14	8	11	39.1051	70.6211	36.6543	12.3338	7.02107	10.7051	5.86724	3.36238	5.06962	19.1692	35.1614	18.0644	-2.36728	4.89898e-05	0.000283773	SMU_RS08635	NC_004350.2	1781694	1781879	-	186	protein_coding	ComC/BlpC family leader-containing pheromone/bacteriocin&&-- && -	-
SMU_RS08630	28	56	52	59	57	16	154.287	139.316	122.08	36.621	35.245	10.9706	24.7262	23.9569	7.37399	107.347	98.452	85.3952	-2.36614	5.64129e-07	5.12583e-06	SMU_RS08630	NC_004350.2	1781127	1781390	-	264	protein_coding	Blp family class II bacteriocin&&-- && PF10439:Bacteriocin class II with double-glycine leader peptide	-
SMU_RS02365	305	932	411	662	629	292	180.58	249.131	103.677	44.1504	41.79	21.5125	277.436	264.367	134.575	1169.32	1638.52	674.95	-2.36385	1.3827e-08	1.6514e-07	SMU_RS02365	NC_004350.2	460793	463249	+	2457	protein_coding	glycyl radical protein&&sp|P75793|GRE2_ECOLI Probable dehydratase YbiW OS=Escherichia coli (strain K12) OX=83333 GN=ybiW PE=1 SV=1 && PF02901:Pyruvate formate lyase-like|PF01228:Glycine radical	-
SMU_RS02095	27	41	30	35	27	36	45.3024	31.0586	21.446	6.61502	5.0836	7.51616	14.6681	11.348	16.5915	103.513	72.0809	49.2665	-2.36077	1.42483e-08	1.68436e-07	SMU_RS02095	NC_004350.2	402057	402923	+	867	protein_coding	ABC transporter ATP-binding protein&&sp|P0DXG8|DRRA1_STRC4 Daunorubicin resistance ATP-binding protein DrrA1 OS=Streptomyces coeruleorubidus OX=116188 GN=drrA1 PE=1 SV=1 && PF00005:ABC transporter	ABC_tran
Novel00198	125	111	144	78	159	166	663.645	266.066	325.729	46.6473	94.7268	109.665	32.6889	66.8273	76.5052	479.229	195.146	236.479	-2.35917	2.04652e-07	2.01778e-06	-	NC_004350.2	1320872	1321145	+	274	-	-	-
SMU_RS01805	128	328	281	316	284	105	129.577	149.911	121.198	36.034	32.2618	13.2265	132.432	119.364	48.3918	490.73	576.647	461.462	-2.34813	3.61272e-09	4.83854e-08	SMU_RS01805	NC_004350.2	347579	349015	+	1437	protein_coding	glutamate synthase subunit beta&&sp|O34399|GLTB_BACSU Glutamate synthase [NADPH] small chain OS=Bacillus subtilis (strain 168) OX=224308 GN=gltB PE=1 SV=2 && PF07992:Pyridine nucleotide-disulphide oxidoreductase|PF14691:Dihydroprymidine dehydrogenase domain II, 4Fe-4S cluster	Pyr_redox_2
SMU_RS04730	151	197	223	123	155	302	212.233	125.01	133.539	19.4736	24.4466	52.8177	51.5479	65.1461	139.184	578.908	346.34	366.214	-2.33053	6.73089e-08	7.05678e-07	SMU_RS04730	NC_004350.2	978482	979516	+	1035	protein_coding	alpha/beta fold hydrolase&&-- && PF00561:alpha/beta hydrolase fold	Abhydrolase_1
SMU_RS03350	45	44	101	32	41	113	167.851	74.0979	160.51	13.4452	17.1611	52.4477	13.4108	17.2322	52.0788	172.522	77.3551	165.864	-2.32487	3.02043e-05	0.000185141	SMU_RS03350	NC_004350.2	667847	668236	+	390	protein_coding	DUF4430 domain-containing protein&&-- && PF14478:Domain of unknown function (DUF4430)	-
SMU_RS02370	66	242	116	186	177	55	143.514	237.578	107.467	45.5585	43.1891	14.8816	77.9504	74.3926	25.3481	253.033	425.453	190.497	-2.29095	2.12325e-06	1.70818e-05	SMU_RS02370	NC_004350.2	463268	463936	+	669	protein_coding	fructose-6-phosphate aldolase&&sp|B8ZKS3|FSA_STRPJ Probable fructose-6-phosphate aldolase OS=Streptococcus pneumoniae (strain ATCC 700669 / Spain 23F-1) OX=561276 GN=fsa PE=3 SV=1 && PF00923:Transaldolase/Fructose-6-phosphate aldolase	-
SMU_RS06070	19	13	61	21	34	37	148.599	45.9037	203.265	18.5007	29.8396	36.0082	8.80085	14.2901	17.0524	72.8428	22.8549	100.175	-2.28333	4.36177e-05	0.000255207	SMU_RS06070	NC_004350.2	1243388	1243573	-	186	protein_coding	hypothetical protein&&-- && -	-
SMU_RS00840	191	295	237	201	229	351	1424.87	993.585	753.284	168.905	191.702	325.825	84.2368	96.2481	161.767	732.262	518.631	389.205	-2.25497	1.51981e-09	2.16037e-08	SMU_RS00840	NC_004350.2	169211	169405	+	195	protein_coding	transcriptional regulator SmuR&&sp|C0H3X9|YGZD_BACSU Uncharacterized HTH-type transcriptional regulator YgzD OS=Bacillus subtilis (strain 168) OX=224308 GN=ygzD PE=4 SV=1 && PF01381:Helix-turn-helix	HTH_3
SMU_RS01135	43	47	110	84	77	48	631.843	311.803	688.656	139.036	126.964	87.7644	35.2034	32.3629	22.122	164.855	82.6293	180.644	-2.24563	2.23443e-08	2.5757e-07	SMU_RS01135	NC_004350.2	211577	211675	-	99	protein_coding	type I toxin-antitoxin system Fst family toxin&&-- && -	-
SMU_RS06770	40	89	87	114	68	41	34.0881	34.2432	31.5886	10.9434	6.50282	4.34773	47.7761	28.5802	18.8959	153.353	156.468	142.873	-2.24534	1.43671e-08	1.68977e-07	SMU_RS06770	NC_004350.2	1415666	1417372	-	1707	protein_coding	lactose-specific PTS transporter subunit EIIC&&sp|P50976|PTLCB_STRMU PTS system lactose-specific EIICB component OS=Streptococcus mutans serotype c (strain ATCC 700610 / UA159) OX=210007 GN=lacE PE=3 SV=1 && PF02302:PTS system, Lactose/Cellobiose specific IIB subunit|PF02378:Phosphotransferase system, EIIC	PTS_IIB
SMU_RS08985	158	177	205	140	180	280	521.188	263.604	288.111	52.0201	66.6286	114.93	58.6724	75.6535	129.045	605.745	311.179	336.654	-2.24274	4.28254e-08	4.74767e-07	SMU_RS08985	NC_004350.2	1849011	1849451	-	441	protein_coding	hypothetical protein&&-- && -	-
SMU_RS02100	27	59	30	51	34	39	45.7776	45.163	21.671	9.74014	6.46872	8.22792	21.3735	14.2901	17.9741	103.513	103.726	49.2665	-2.2372	1.05124e-07	1.07937e-06	SMU_RS02100	NC_004350.2	402924	403781	+	858	protein_coding	ABC transporter permease&&-- && PF01061:ABC-2 type transporter	ABC2_membrane
SMU_RS02115	244	510	377	505	448	265	308.115	290.76	202.831	71.8325	63.4822	41.6395	211.64	188.293	122.132	935.455	896.616	619.115	-2.22814	3.83352e-12	7.52735e-11	nagA	NC_004350.2	405014	406165	+	1152	protein_coding	N-acetylglucosamine-6-phosphate deacetylase&&sp|P96166|NAGA_VIBFU N-acetylglucosamine-6-phosphate deacetylase OS=Vibrio furnissii OX=29494 GN=manD PE=3 SV=1 && PF01979:Amidohydrolase family	Amidohydro_1
SMU_RS00240	52	144	87	142	111	46	52.5312	65.6776	37.4457	16.1588	12.5831	5.7824	59.5105	46.653	21.2002	199.359	253.162	142.873	-2.2224	3.24753e-07	3.05875e-06	purF	NC_004350.2	36977	38416	+	1440	protein_coding	amidophosphoribosyltransferase&&sp|P00497|PUR1_BACSU Amidophosphoribosyltransferase OS=Bacillus subtilis (strain 168) OX=224308 GN=purF PE=1 SV=2 && PF13522:Glutamine amidotransferase domain|PF00156:Phosphoribosyl transferase domain	Pribosyltran
Novel00027	782	2501	830	2004	1623	803	374.821	541.218	169.498	108.198	87.2944	47.8927	839.853	682.143	370.082	2998.06	4396.94	1363.04	-2.21043	2.00507e-06	1.63583e-05	-	NC_004350.2	175846	178880	-	3035	-	PF03358:NADPH-dependent FMN reductase|PF04205:FMN-binding domain|PF00890:FAD binding domain	FMN_red
SMU_RS01810	27	74	133	123	86	24	61.7565	76.4174	129.61	31.6906	22.0733	6.83072	51.5479	36.1456	11.061	103.513	130.097	218.415	-2.20283	4.55754e-05	0.000265322	SMU_RS01810	NC_004350.2	349163	349798	+	636	protein_coding	COG3942 and LysM peptidoglycan-binding domain-containing protein&&sp|Q8DVU8|Y367_STRMU Putative hydrolase SMU_367 OS=Streptococcus mutans serotype c (strain ATCC 700610 / UA159) OX=210007 GN=SMU_367 PE=3 SV=1 && PF05257:CHAP domain	-
SMU_RS00710	90	361	164	288	290	67	110.484	200.081	85.777	39.825	39.949	10.2346	120.697	121.886	30.8786	345.045	634.664	269.323	-2.19245	3.63473e-05	0.000218178	SMU_RS00710	NC_004350.2	143865	145049	+	1185	protein_coding	oxalate decarboxylase family bicupin&&sp|O34714|OXDC_BACSU Oxalate decarboxylase OxdC OS=Bacillus subtilis (strain 168) OX=224308 GN=oxdC PE=1 SV=1 && PF00190:Cupin	-
Novel00021	81	158	77	147	132	84	120.605	106.214	48.8474	24.655	22.0549	15.5631	61.606	55.4792	38.7135	310.54	277.775	126.451	-2.18545	6.56762e-08	6.91689e-07	-	NC_004350.2	128053	129029	-	977	-	PF03358:NADPH-dependent FMN reductase	FMN_red
SMU_RS02375	173	537	289	405	376	283	230.462	322.975	164.029	60.7735	56.2072	46.9112	169.731	158.032	130.427	663.253	944.084	474.6	-2.18413	2.55659e-11	4.66427e-10	SMU_RS02375	NC_004350.2	463974	465065	+	1092	protein_coding	glycerol dehydrogenase&&sp|P32816|GLDA_GEOSE Glycerol dehydrogenase OS=Geobacillus stearothermophilus OX=1422 GN=gldA PE=1 SV=1 && PF00465:Iron-containing alcohol dehydrogenase	-
SMU_RS06975	1349	5055	2121	3570	3522	1979	1371.35	2320.06	918.642	408.8	401.769	250.333	1496.15	1480.29	912.071	5171.84	8887.05	3483.14	-2.17363	4.32159e-08	4.75912e-07	glgA	NC_004350.2	1462213	1463643	-	1431	protein_coding	glycogen synthase GlgA&&sp|Q8CWX0|GLGA_STRMU Glycogen synthase OS=Streptococcus mutans serotype c (strain ATCC 700610 / UA159) OX=210007 GN=glgA PE=3 SV=1 && PF08323:Starch synthase catalytic domain|PF00534:Glycosyl transferases group 1	Glycos_transf_1
SMU_RS02590	8	8	8	6	15	7	17.7134	7.99728	7.54692	1.49647	3.72694	1.92861	2.51453	6.30446	3.22612	30.6706	14.0646	13.1377	-2.17055	0.00120404	0.00457338	SMU_RS02590	NC_004350.2	504962	505618	-	657	protein_coding	prepilin peptidase&&-- && PF06750:Bacterial Peptidase A24 N-terminal domain	-
SMU_RS03430	8	1	3	6	3	8	54.637	3.08346	8.72945	4.61587	2.29915	6.79865	2.51453	1.26089	3.687	30.6706	1.75807	4.92665	-2.14754	0.0298388	0.0692751	SMU_RS03430	NC_004350.2	688445	688657	+	213	protein_coding	AbrB/MazE/SpoVT family DNA-binding domain-containing protein&&-- && PF04014:Antidote-toxin recognition MazE, bacterial antitoxin	SpoVT_AbrB
SMU_RS09795	385	880	1352	1014	1027	723	645.978	666.624	966.502	191.647	193.365	150.95	424.956	431.645	333.212	1476.02	1547.1	2220.28	-2.14136	1.22668e-14	2.78648e-13	SMU_RS09795	NC_004350.2	2011302	2012168	-	867	protein_coding	LysM peptidoglycan-binding domain-containing protein&&-- && PF01476:LysM domain	LysM
SMU_RS02895	2033	5822	2623	4471	4382	2952	1610.8	2082.65	885.464	399.038	389.607	291.042	1873.74	1841.74	1360.5	7794.18	10235.5	4307.53	-2.13756	3.08691e-09	4.20728e-08	SMU_RS02895	NC_004350.2	567244	569079	+	1836	protein_coding	SH3 domain-containing protein&&-- && PF08460:Bacterial SH3 domain|PF08481:GBS Bsp-like repeat	-
SMU_RS02145	102	173	205	250	206	93	361.023	276.453	309.141	99.6736	81.8186	40.9594	104.772	86.5812	42.8613	391.051	304.146	336.654	-2.13433	1.26361e-08	1.51699e-07	SMU_RS02145	NC_004350.2	413913	414323	+	411	protein_coding	EVE domain-containing protein&&sp|Q8DVN4|Y442_STRMU UPF0310 protein SMU_442 OS=Streptococcus mutans serotype c (strain ATCC 700610 / UA159) OX=210007 GN=SMU_442 PE=3 SV=1 && PF01878:EVE domain	-
SMU_RS04795	212	329	398	268	280	510	412.849	289.263	330.223	58.789	61.1877	123.584	112.316	117.683	235.046	812.772	578.405	653.602	-2.13427	5.54176e-09	7.09406e-08	SMU_RS04795	NC_004350.2	989323	990069	+	747	protein_coding	ABC transporter ATP-binding protein&&sp|P94440|LNRL_BACSU Linearmycin resistance ATP-binding protein LnrL OS=Bacillus subtilis (strain 168) OX=224308 GN=lnrL PE=1 SV=2 && PF00005:ABC transporter	ABC_tran
SMU_RS00585	29	37	61	33	38	71	56.2487	32.401	50.4096	7.20999	8.27083	17.136	13.8299	15.9713	32.7221	111.181	65.0486	100.175	-2.13404	2.0168e-06	1.63962e-05	SMU_RS00585	NC_004350.2	111945	112694	-	750	protein_coding	MurR/RpiR family transcriptional regulator&&sp|P44540|Y143_HAEIN Uncharacterized HTH-type transcriptional regulator HI_0143 OS=Haemophilus influenzae (strain ATCC 51907 / DSM 11121 / KW20 / Rd) OX=71421 GN=HI_0143 PE=4 SV=2 && PF01380:SIS domain|PF01418:Helix-turn-helix domain, rpiR family	SIS
SMU_RS00380	579	1572	2046	1624	1654	1145	457.262	560.506	688.432	144.47	146.579	112.52	680.599	695.172	527.701	2219.79	2763.69	3359.97	-2.13336	2.81849e-15	7.02198e-14	SMU_RS00380	NC_004350.2	63079	64920	-	1842	protein_coding	carbohydrate-binding domain-containing protein&&-- && PF14262:Carbohydrate-binding domain-containing protein Cthe_2159	-
SMU_RS00695	25	30	51	20	46	54	102.734	55.659	89.2919	9.25782	21.212	27.6123	8.38177	19.3337	24.8872	95.8458	52.7421	83.753	-2.12911	9.42003e-06	6.43841e-05	SMU_RS00695	NC_004350.2	140554	140907	-	354	protein_coding	helix-turn-helix domain-containing protein&&-- && PF01381:Helix-turn-helix	HTH_3
SMU_RS06890	80	239	228	192	181	211	148.629	200.472	180.475	40.1811	37.7349	48.779	80.465	76.0738	97.2445	306.706	420.179	374.425	-2.12631	3.10408e-15	7.65124e-14	SMU_RS06890	NC_004350.2	1447261	1448043	+	783	protein_coding	amino acid ABC transporter ATP-binding protein&&sp|O34677|GLNQ_BACSU Glutamine transport ATP-binding protein GlnQ OS=Bacillus subtilis (strain 168) OX=224308 GN=glnQ PE=2 SV=1 && PF00005:ABC transporter	ABC_tran
SMU_RS01875	5	7	10	11	8	6	6.94703	4.39106	5.91968	1.72158	1.2473	1.03733	4.60997	3.36238	2.76525	19.1692	12.3065	16.4222	-2.11862	0.00104761	0.00405226	SMU_RS01875	NC_004350.2	362047	363093	-	1047	protein_coding	SDR family oxidoreductase&&sp|Q60A54|SDMB_METCA Sterol demethylase protein B OS=Methylococcus capsulatus (strain ATCC 33009 / NCIMB 11132 / Bath) OX=243233 GN=sdmB PE=1 SV=1 && PF01370:NAD dependent epimerase/dehydratase family	Epimerase
SMU_RS04725	46	31	80	48	61	80	104.721	31.8624	77.5951	12.309	15.5832	22.6622	20.1162	25.6381	36.87	176.356	54.5002	131.377	-2.11115	7.89868e-06	5.51242e-05	SMU_RS04725	NC_004350.2	977808	978446	+	639	protein_coding	TetR/AcrR family transcriptional regulator&&-- && -	-
SMU_RS08595	269	1380	571	1002	956	431	477.798	1106.66	432.113	200.478	190.546	95.259	419.927	401.804	198.637	1031.3	2426.14	937.705	-2.10792	3.41908e-06	2.62789e-05	SMU_RS08595	NC_004350.2	1771358	1772176	+	819	protein_coding	PTS mannose/fructose/sorbose transporter subunit IIC&&sp|P69803|PTNC_ECO57 PTS system mannose-specific EIIC component OS=Escherichia coli O157:H7 OX=83334 GN=manY PE=3 SV=1 && PF03609:PTS system sorbose-specific iic component	-
Novel00054	8952	20211	9454	17270	15293	13494	2726.67	2779.34	1226.86	592.53	522.703	511.433	7237.66	6427.61	6219.04	34320.5	35532.4	15525.5	-2.10215	3.06932e-09	4.20728e-08	-	NC_004350.2	334454	339229	-	4776	-	PF00009:Elongation factor Tu GTP binding domain|PF00679:Elongation factor G C-terminus|PF03764:Elongation factor G, domain IV|PF14492:Elongation Factor G, domain III|PF03144:Elongation factor Tu domain 2|PF00177:Ribosomal protein S7p/S5e|PF00162:Phosphoglycerate kinase|PF00044:Glyceraldehyde 3-phosphate dehydrogenase, NAD binding domain|PF02800:Glyceraldehyde 3-phosphate dehydrogenase, C-terminal…	GTP_EFTU
SMU_RS01870	7	18	27	20	21	16	10.5087	12.2002	17.2697	3.38211	3.53771	2.98888	8.38177	8.82624	7.37399	26.8368	31.6453	44.3398	-2.09825	7.68882e-06	5.45264e-05	SMU_RS01870	NC_004350.2	361058	362026	-	969	protein_coding	aldo/keto reductase&&sp|Q94A68|Y1669_ARATH Uncharacterized oxidoreductase At1g06690, chloroplastic OS=Arabidopsis thaliana OX=3702 GN=At1g06690 PE=1 SV=1 && PF00248:Aldo/keto reductase family	Aldo_ket_red
SMU_RS08905	110	252	371	279	286	237	323.269	334.359	464.53	92.3594	94.3164	86.6674	116.926	120.205	109.227	421.721	443.034	609.262	-2.09518	3.26749e-15	7.96923e-14	SMU_RS08905	NC_004350.2	1837736	1838230	-	495	protein_coding	PTS system mannose/fructose/N-acetylgalactosamine-transporter subunit IIB&&sp|P69799|PTNAB_ECO57 PTS system mannose-specific EIIAB component OS=Escherichia coli O157:H7 OX=83334 GN=manX PE=3 SV=2 && PF03830:PTS system sorbose subfamily IIB component	PTSIIB_sorb
Novel00075	1	4	4	5	4	1	14.997	27.0836	25.5584	8.44657	6.73155	1.86613	2.09544	1.68119	0.460875	3.83383	7.03228	6.56886	-2.08782	0.0411897	0.0902046	-	NC_004350.2	498108	498204	-	97	-	-	-
SMU_RS02360	103	132	118	120	110	208	200.582	116.057	97.9054	26.3234	24.038	50.4029	50.2906	46.2327	95.8619	394.885	232.065	193.781	-2.08092	5.79548e-07	5.24536e-06	SMU_RS02360	NC_004350.2	459798	460544	+	747	protein_coding	DeoR/GlpR family DNA-binding transcription regulator&&sp|P76034|YCIT_ECOLI Uncharacterized HTH-type transcriptional regulator YciT OS=Escherichia coli (strain K12) OX=83333 GN=yciT PE=4 SV=1 && PF08220:DeoR-like helix-turn-helix domain|PF00455:DeoR C terminal sensor domain	DeoR
SMU_RS00460	1034	3663	3338	3523	3214	2023	817.928	1308.2	1124.99	313.916	285.293	199.125	1476.45	1350.84	932.349	3964.18	6439.81	5481.71	-2.07971	1.1276e-11	2.17721e-10	dnaK	NC_004350.2	85642	87480	+	1839	protein_coding	molecular chaperone DnaK&&sp|O06942|DNAK_STRMU Chaperone protein DnaK OS=Streptococcus mutans serotype c (strain ATCC 700610 / UA159) OX=210007 GN=dnaK PE=2 SV=2 && PF00012:Hsp70 protein|PF10712:NAD-specific glutamate dehydrogenase	HSP70
SMU_RS00410	18	50	59	58	55	30	20.1112	25.2218	28.0858	7.2996	6.8957	4.17083	24.3071	23.1164	13.8262	69.0089	87.9036	96.8907	-2.06702	5.52742e-08	5.92919e-07	SMU_RS00410	NC_004350.2	71571	72872	+	1302	protein_coding	MATE family efflux transporter&&sp|O07940|YISQ_BACSU Uncharacterized transporter YisQ OS=Bacillus subtilis (strain 168) OX=224308 GN=yisQ PE=3 SV=1 && PF01554:MatE	MatE
SMU_RS01790	331	771	548	764	727	468	1294.38	1361.22	913.025	336.537	319.02	227.727	320.183	305.556	215.689	1269	1355.47	899.934	-2.06494	2.14147e-12	4.31459e-11	SMU_RS01790	NC_004350.2	341143	341514	+	372	protein_coding	MerR family transcriptional regulator&&sp|P62172|GLNR_BACAN HTH-type transcriptional regulator GlnR OS=Bacillus anthracis OX=1392 GN=glnR PE=3 SV=1 && PF13411:MerR HTH family regulatory protein	-
SMU_RS09040	168	247	181	265	215	279	636.435	422.458	292.141	113.083	91.3974	131.518	111.058	90.3639	128.584	644.084	434.244	297.241	-2.04958	5.70531e-09	7.2633e-08	SMU_RS09040	NC_004350.2	1856296	1856679	-	384	protein_coding	DUF1033 family protein&&-- && PF06279:Protein of unknown function (DUF1033)	-
SMU_RS09750	189	480	737	605	610	354	449.248	515.119	746.382	161.989	162.707	104.704	253.548	256.381	163.15	724.594	843.874	1210.31	-2.0486	2.20066e-10	3.61626e-09	rpsD	NC_004350.2	2001240	2001851	-	612	protein_coding	30S ribosomal protein S4&&sp|P59133|RS4_STRMU Small ribosomal subunit protein uS4 OS=Streptococcus mutans serotype c (strain ATCC 700610 / UA159) OX=210007 GN=rpsD PE=3 SV=1 && PF01479:S4 domain|PF00163:Ribosomal protein S4/S9 N-terminal domain	S4
SMU_RS04715	6	8	18	10	12	15	20.4889	12.3338	26.1883	3.84656	4.59831	6.37374	4.19088	5.04357	6.91312	23.003	14.0646	29.5599	-2.0479	0.000425358	0.0018251	SMU_RS04715	NC_004350.2	976838	977263	+	426	protein_coding	MarR family winged helix-turn-helix transcriptional regulator&&-- && PF01047:MarR family	MarR
SMU_RS03185	56	145	206	191	164	104	68.9202	80.569	108.018	26.4788	22.6492	15.9268	80.0459	68.9288	47.931	214.695	254.92	338.296	-2.04533	5.97613e-10	9.16999e-09	icd	NC_004350.2	634632	635813	+	1182	protein_coding	NADP-dependent isocitrate dehydrogenase&&sp|Q59940|IDH_STRMU Isocitrate dehydrogenase [NADP] OS=Streptococcus mutans serotype c (strain ATCC 700610 / UA159) OX=210007 GN=icd PE=3 SV=2 && PF00180:Isocitrate/isopropylmalate dehydrogenase	-
SMU_RS00885	476	1784	847	1645	1513	585	1148.33	1943.1	870.585	447.024	409.589	175.611	689.4	635.91	269.612	1824.9	3136.4	1390.96	-1.99405	6.14049e-06	4.45357e-05	SMU_RS00885	NC_004350.2	175433	176035	+	603	protein_coding	NADPH-dependent FMN reductase&&sp|A0A1R4LHW6|CRDA_VIBR1 NADH:(hydroxy)cinnamate reductase subunit CrdA OS=Vibrio ruber (strain DSM 16370 / JCM 11486 / BCRC 17186 / CECT 7878 / LMG 23124 / VR1) OX=1123498 GN=crdA PE=1 SV=1 && PF03358:NADPH-dependent FMN reductase	FMN_red
SMU_RS04800	525	504	1062	533	803	1314	474.952	205.855	409.339	54.3154	81.5185	147.918	223.374	337.499	605.589	2012.76	886.068	1744.03	-1.99176	7.82061e-06	5.48612e-05	SMU_RS04800	NC_004350.2	990066	991673	+	1608	protein_coding	hypothetical protein&&-- && -	-
SMU_RS07325	415	797	561	1005	908	402	734.433	636.802	422.996	200.344	180.319	88.5252	421.184	381.63	185.272	1591.04	1401.18	921.283	-1.98381	2.34153e-07	2.27955e-06	mutM	NC_004350.2	1543232	1544053	-	822	protein_coding	DNA-formamidopyrimidine glycosylase&&sp|P55045|FPG_STRMU Formamidopyrimidine-DNA glycosylase OS=Streptococcus mutans serotype c (strain ATCC 700610 / UA159) OX=210007 GN=mutM PE=3 SV=4 && PF01149:Formamidopyrimidine-DNA glycosylase N-terminal domain|PF06831:Formamidopyrimidine-DNA glycosylase H2TH domain|PF06827:Zinc finger found in FPG and IleRS	H2TH
SMU_RS08650	113	325	314	422	390	101	644.636	837.068	763.193	271.178	249.661	71.6958	176.855	163.916	46.5483	433.223	571.373	515.656	-1.97389	2.4438e-05	0.00015345	SMU_RS08650	NC_004350.2	1783662	1783916	-	255	protein_coding	Blp family class II bacteriocin&&-- && PF10439:Bacteriocin class II with double-glycine leader peptide	-
SMU_RS08915	0	2	7	3	4	3	0	6.43899	21.2673	2.40976	3.20078	2.66197	1.25726	1.68119	1.38262	0	3.51614	11.4955	-1.9632	0.0773063	0.149017	SMU_RS08915	NC_004350.2	1838712	1838915	-	204	protein_coding	hypothetical protein&&-- && -	-
Novel00013	35	82	69	87	64	82	88.7018	93.8252	74.5045	24.8364	18.201	25.8592	36.4607	26.899	37.7917	134.184	144.162	113.313	-1.95059	8.361e-10	1.26617e-08	-	NC_004350.2	84438	85011	-	574	-	PF01025:GrpE	-
SMU_RS00715	119	337	244	410	385	90	127.1	162.506	111.034	49.3275	46.1435	11.9613	171.826	161.814	41.4787	456.226	592.47	400.701	-1.94996	7.34362e-05	0.000395701	SMU_RS00715	NC_004350.2	145067	146428	+	1362	protein_coding	dihydrolipoyl dehydrogenase family protein&&sp|P06715|GSHR_ECOLI Glutathione reductase OS=Escherichia coli (strain K12) OX=83333 GN=gor PE=1 SV=1 && PF07992:Pyridine nucleotide-disulphide oxidoreductase|PF02852:Pyridine nucleotide-disulphide oxidoreductase, dimerisation domain	Pyr_redox_2
SMU_RS00675	70	266	200	265	270	115	89.5599	153.652	109.022	38.1916	38.7641	18.3084	111.058	113.48	53.0006	268.368	467.647	328.443	-1.94448	5.57679e-07	5.10728e-06	SMU_RS00675	NC_004350.2	135749	136885	+	1137	protein_coding	amidohydrolase&&sp|O34980|SNDA_BACSU N-acetyl-L-cysteine deacetylase OS=Bacillus subtilis (strain 168) OX=224308 GN=sndA PE=1 SV=1 && PF01546:Peptidase family M20/M25/M40	Peptidase_M20
SMU_RS06970	2343	7490	4222	6176	6105	5255	1421.94	2052.26	1091.68	422.203	415.761	396.842	2588.29	2565.92	2421.9	8982.66	13168	6933.43	-1.94079	9.47705e-11	1.63868e-09	SMU_RS06970	NC_004350.2	1459786	1462182	-	2397	protein_coding	glycogen/starch/alpha-glucan phosphorylase&&sp|P39123|PHSG_BACSU Glycogen phosphorylase OS=Bacillus subtilis (strain 168) OX=224308 GN=glgP PE=2 SV=1 && PF00343:Carbohydrate phosphorylase	-
SMU_RS08435	305	524	657	711	694	527	222.399	172.507	204.112	58.3995	56.7862	47.8168	297.972	291.686	242.881	1169.32	921.229	1078.94	-1.92605	5.61289e-16	1.47785e-14	SMU_RS08435	NC_004350.2	1739208	1741202	-	1995	protein_coding	sucrose-specific PTS transporter subunit IIBC&&sp|P12655|PTS3B_STRMU PTS system sucrose-specific EIIBCA component OS=Streptococcus mutans serotype c (strain ATCC 700610 / UA159) OX=210007 GN=scrA PE=1 SV=1 && PF02378:Phosphotransferase system, EIIC|PF00367:phosphotransferase system, EIIB|PF00358:phosphoenolpyruvate-dependent sugar phosphotransferase system, EIIA 1	-
SMU_RS05770	89	225	167	305	244	77	116.324	132.772	92.9965	44.9042	35.7867	12.523	127.822	102.553	35.4873	341.211	395.566	274.25	-1.92572	2.48032e-05	0.000155322	SMU_RS05770	NC_004350.2	1187255	1188367	-	1113	protein_coding	glycerate kinase family protein&&sp|P57099|GLXK_NEIMB Glycerate kinase OS=Neisseria meningitidis serogroup B (strain ATCC BAA-335 / MC58) OX=122586 GN=glxK PE=3 SV=1 && PF02595:Glycerate kinase family	-
SMU_RS09370	136	495	199	494	429	144	265.915	436.968	165.777	108.802	94.1263	35.035	207.03	180.308	66.3659	521.401	870.245	326.801	-1.9215	9.60877e-05	0.000502563	SMU_RS09370	NC_004350.2	1925281	1926024	-	744	protein_coding	16S rRNA (uracil(1498)-N(3))-methyltransferase&&sp|P54461|RSME_BACSU Ribosomal RNA small subunit methyltransferase E OS=Bacillus subtilis (strain 168) OX=224308 GN=rsmE PE=1 SV=1 && PF04452:RNA methyltransferase domain|PF20260:RNA methyltransferase PUA domain	-
SMU_RS04720	10	7	24	8	11	34	38.1813	12.0668	39.0419	3.4407	4.71297	16.1535	3.35271	4.62327	15.6697	38.3383	12.3065	39.4132	-1.91491	0.00717685	0.0206825	SMU_RS04720	NC_004350.2	977310	977690	+	381	protein_coding	hypothetical protein&&-- && -	-
SMU_RS08530	198	200	249	218	382	326	1170.86	533.965	627.349	145.212	253.486	239.881	91.3613	160.554	150.245	759.098	351.614	408.912	-1.90895	9.35687e-07	8.21207e-06	SMU_RS08530	NC_004350.2	1756817	1757062	-	246	protein_coding	hypothetical protein&&-- && -	-
SMU_RS06345	374	390	517	609	641	584	657.079	309.351	386.995	120.523	126.373	127.672	255.225	269.411	269.151	1433.85	685.648	849.025	-1.89712	8.99799e-09	1.10309e-07	SMU_RS06345	NC_004350.2	1320861	1321688	-	828	protein_coding	alpha/beta fold hydrolase&&-- && -	-
Novel00310	133	272	277	334	294	277	77.0515	71.1442	68.372	21.7963	19.1129	19.9685	139.976	123.567	127.662	509.899	478.195	454.894	-1.87968	2.08278e-16	5.6774e-15	-	NC_004350.2	1835415	1837925	+	2511	-	PF03613:PTS system mannose/fructose/sorbose family IID component|PF03609:PTS system sorbose-specific iic component	-
SMU_RS07275	231	466	438	680	621	244	855.058	778.773	690.759	283.53	257.944	112.385	284.98	261.005	112.453	885.615	819.261	719.29	-1.87874	7.42132e-07	6.58819e-06	SMU_RS07275	NC_004350.2	1533897	1534289	+	393	protein_coding	lactoylglutathione lyase&&sp|P44638|LGUL_HAEIN Lactoylglutathione lyase OS=Haemophilus influenzae (strain ATCC 51907 / DSM 11121 / KW20 / Rd) OX=71421 GN=gloA PE=1 SV=1 && PF00903:Glyoxalase/Bleomycin resistance protein/Dioxygenase superfamily	Glyoxalase
SMU_RS01440	110	335	164	299	300	212	146.537	201.484	93.0821	44.8674	44.8461	35.1419	125.307	126.089	97.7054	421.721	588.954	269.323	-1.87385	8.84842e-08	9.15258e-07	ulaG	NC_004350.2	276429	277520	+	1092	protein_coding	L-ascorbate 6-phosphate lactonase&&sp|B7UQK1|ULAG_ECO27 Probable L-ascorbate-6-phosphate lactonase UlaG OS=Escherichia coli O127:H6 (strain E2348/69 / EPEC) OX=574521 GN=ulaG PE=3 SV=1 && PF12706:Beta-lactamase superfamily domain	-
SMU_RS01400	4	20	18	20	18	15	27.7087	62.5501	53.1249	15.606	13.992	12.9296	8.38177	7.56535	6.91312	15.3353	35.1614	29.5599	-1.87143	0.000258995	0.00119858	SMU_RS01400	NC_004350.2	267523	267732	+	210	protein_coding	hypothetical protein&&-- && -	-
SMU_RS08590	158	594	500	644	634	309	231.464	392.875	312.08	106.272	104.224	56.3277	269.893	266.468	142.41	605.745	1044.29	821.108	-1.86726	1.59608e-07	1.59402e-06	SMU_RS08590	NC_004350.2	1770331	1771323	+	993	protein_coding	PTS sugar transporter subunit IIB&&sp|Q5XAF5|PTNAB_STRP6 PTS system mannose-specific EIIAB component OS=Streptococcus pyogenes serotype M6 (strain ATCC BAA-946 / MGAS10394) OX=286636 GN=manX PE=1 SV=1 && PF03610:PTS system fructose IIA component|PF03830:PTS system sorbose subfamily IIB component	PTSIIB_sorb
SMU_RS00280	0	2	2	2	2	1	0	8.10835	7.65174	2.02301	2.01531	1.11737	0.838177	0.840595	0.460875	0	3.51614	3.28443	-1.84434	0.2097	0.332564	SMU_RS00280	NC_004350.2	44518	44679	+	162	protein_coding	type II toxin-antitoxin system RelE family toxin&&-- && -	-
SMU_RS04410	2096	6332	2777	6242	6108	3127	1447.8	1974.7	817.264	485.677	473.442	268.771	2615.95	2567.18	1441.15	8035.71	11132.1	4560.43	-1.8407	3.63285e-06	2.75076e-05	SMU_RS04410	NC_004350.2	905494	907599	-	2106	protein_coding	AAA family ATPase&&sp|Q5XCL7|CLPC_STRP6 Probable ATP-dependent Clp protease ATP-binding subunit OS=Streptococcus pyogenes serotype M6 (strain ATCC BAA-946 / MGAS10394) OX=286636 GN=clpC PE=1 SV=1 && PF10431:C-terminal, D2-small domain, of ClpB protein|PF17871:AAA lid domain|PF00004:ATPase family associated with various cellular activities (AAA)|PF07724:AAA domain (Cdc48 subfamily)	AAA
SMU_RS08600	368	1044	923	1084	1039	965	577.49	739.671	617.116	191.616	182.963	188.434	454.292	436.689	444.744	1410.85	1835.43	1515.76	-1.83579	3.27765e-16	8.83061e-15	SMU_RS08600	NC_004350.2	1772191	1773117	+	927	protein_coding	PTS system mannose/fructose/sorbose family transporter subunit IID&&sp|P69807|PTND_ECO57 PTS system mannose-specific EIID component OS=Escherichia coli O157:H7 OX=83334 GN=manZ PE=3 SV=2 && PF03613:PTS system mannose/fructose/sorbose family IID component	-
SMU_RS01285	306	382	369	441	427	705	575.117	324.146	295.482	93.3641	90.0562	164.877	184.818	179.467	324.917	1173.15	671.583	605.977	-1.82533	1.67428e-06	1.39044e-05	SMU_RS01285	NC_004350.2	241259	242032	+	774	protein_coding	hypothetical protein&&-- && -	-
SMU_RS06490	745	1693	834	1257	1186	2192	419.573	430.477	200.118	79.7431	74.9526	153.613	526.794	498.473	1010.24	2856.2	2976.41	1369.61	-1.82245	1.00191e-05	6.77223e-05	SMU_RS06490	NC_004350.2	1354928	1357510	-	2583	protein_coding	ATP-dependent Clp protease ATP-binding subunit&&sp|Q8DTC7|CLPB_STRMU Chaperone protein ClpB OS=Streptococcus mutans serotype c (strain ATCC 700610 / UA159) OX=210007 GN=clpB PE=3 SV=1 && PF10431:C-terminal, D2-small domain, of ClpB protein|PF07724:AAA domain (Cdc48 subfamily)|PF00004:ATPase family associated with various cellular activities (AAA)|PF17871:AAA lid domain	AAA
SMU_RS08980	300	223	415	316	367	749	658.239	220.907	387.953	78.1008	90.3606	204.494	132.432	154.249	345.195	1150.15	392.05	681.519	-1.81128	0.000208246	0.00100522	SMU_RS08980	NC_004350.2	1848296	1848958	-	663	protein_coding	type II CAAX endopeptidase family protein&&-- && PF02517:Type II CAAX prenyl endopeptidase Rce1-like	-
SMU_RS00250	19	81	45	91	94	11	27.0181	52.0028	27.2635	14.5763	14.9996	1.94639	38.137	39.5079	5.06962	72.8428	142.404	73.8997	-1.81119	0.00493317	0.0150057	purM	NC_004350.2	38960	39982	+	1023	protein_coding	phosphoribosylformylglycinamidine cyclo-ligase&&sp|Q8DWL1|PUR5_STRMU Phosphoribosylformylglycinamidine cyclo-ligase OS=Streptococcus mutans serotype c (strain ATCC 700610 / UA159) OX=210007 GN=purM PE=3 SV=1 && PF02769:AIR synthase related protein, C-terminal domain|PF00586:AIR synthase related protein, N-terminal domain	-
SMU_RS02405	92	142	250	160	190	308	122.222	85.171	141.505	23.9435	28.3247	50.9154	67.0541	79.8565	141.949	352.712	249.646	410.554	-1.81015	1.86545e-06	1.53271e-05	SMU_RS02405	NC_004350.2	469832	470926	+	1095	protein_coding	hypothetical protein&&-- && -	-
Novel00292	61	187	109	212	214	72	487.567	674.82	371.193	190.874	191.942	71.61	88.8467	89.9436	33.183	233.864	328.759	179.001	-1.80678	4.52254e-05	0.000263948	-	NC_004350.2	1783539	1783720	+	182	-	PF03047:COMC family	-
SMU_RS03440	14	16	58	18	41	58	31.2841	16.142	55.2195	4.53079	10.2809	16.1272	7.54359	17.2322	26.7307	53.6736	28.1291	95.2485	-1.79206	0.00234751	0.00804612	SMU_RS03440	NC_004350.2	689393	690043	+	651	protein_coding	ABC-2 transporter permease&&-- && PF13346:ABC-2 family transporter protein	-
SMU_RS06755	1	17	14	18	12	11	5.38781	41.3526	32.1373	10.9242	7.25511	7.37465	7.54359	5.04357	5.06962	3.83383	29.8872	22.991	-1.78642	0.00591628	0.0174624	SMU_RS06755	NC_004350.2	1412816	1413085	-	270	protein_coding	DUF3884 family protein&&-- && PF13024:Protein of unknown function (DUF3884)	-
SMU_RS10225	38	32	47	35	70	76	245.684	93.4082	129.467	25.4899	50.7858	61.1426	14.6681	29.4208	35.0265	145.686	56.2583	77.1841	-1.7851	0.000215021	0.00103362	SMU_RS10225	NC_004350.2	1967644	1967868	-	225	protein_coding	hypothetical protein&&-- && -	-
SMU_RS09930	257	176	284	250	359	554	2265.82	700.562	1066.79	248.278	355.171	607.769	104.772	150.887	255.324	985.294	309.421	466.389	-1.77864	0.000257702	0.00119659	SMU_RS09930	NC_004350.2	1189999	1190163	-	165	protein_coding	hypothetical protein&&-- && -	-
SMU_RS02860	21	44	80	83	83	37	54.4543	51.5119	88.3837	24.2436	24.1514	11.9385	34.7843	34.8847	17.0524	80.5104	77.3551	131.377	-1.74913	3.5368e-05	0.000213405	SMU_RS02860	NC_004350.2	559025	559585	-	561	protein_coding	folate family ECF transporter S component&&sp|Q8DV98|FOLT_STRMU Folate transporter FolT OS=Streptococcus mutans serotype c (strain ATCC 700610 / UA159) OX=210007 GN=folT PE=1 SV=1 && PF07155:ECF-type riboflavin transporter, S component	-
SMU_RS01800	306	1157	668	1245	1161	592	98.5261	168.192	91.6379	45.1549	41.9481	23.7185	521.765	487.965	272.838	1173.15	2034.09	1097	-1.74771	3.00198e-06	2.36584e-05	gltB	NC_004350.2	343060	347577	+	4518	protein_coding	glutamate synthase large subunit&&sp|P39812|GLTA_BACSU Glutamate synthase [NADPH] large chain OS=Bacillus subtilis (strain 168) OX=224308 GN=gltA PE=1 SV=3 && PF01493:GXGXG motif|PF00310:Glutamine amidotransferases class-II|PF01645:Conserved region in glutamate synthase|PF04898:Glutamate synthase central domain	GATase_2
SMU_RS07640	236	683	423	889	785	285	915.497	1196.21	699.124	388.466	341.716	137.571	372.57	329.933	131.349	904.784	1200.76	694.657	-1.74751	3.7939e-05	0.000226558	SMU_RS07640	NC_004350.2	1597560	1597934	-	375	protein_coding	VOC family protein&&-- && -	-
SMU_RS02695	9	8	18	17	18	17	13.346	5.35598	11.3723	2.83963	2.99523	3.13684	7.1245	7.56535	7.83487	34.5045	14.0646	29.5599	-1.74606	0.00107928	0.00415397	argF	NC_004350.2	527652	528632	+	981	protein_coding	ornithine carbamoyltransferase&&sp|Q8DVC9|OTC_STRMU Ornithine carbamoyltransferase OS=Streptococcus mutans serotype c (strain ATCC 700610 / UA159) OX=210007 GN=argF PE=3 SV=1 && PF02729:Aspartate/ornithine carbamoyltransferase, carbamoyl-P binding domain|PF00185:Aspartate/ornithine carbamoyltransferase, Asp/Orn binding domain	-
SMU_RS04240	8	53	26	33	48	37	26.0351	77.8728	36.0505	12.0973	17.5291	14.9833	13.8299	20.1743	17.0524	30.6706	93.1778	42.6976	-1.74468	0.000313673	0.00141357	queD	NC_004350.2	872939	873385	-	447	protein_coding	6-carboxytetrahydropterin synthase QueD&&sp|P44123|QUED_HAEIN 6-carboxy-5,6,7,8-tetrahydropterin synthase OS=Haemophilus influenzae (strain ATCC 51907 / DSM 11121 / KW20 / Rd) OX=71421 GN=queD PE=3 SV=1 && PF01242:6-pyruvoyl tetrahydropterin synthase	-
SMU_RS06745	10	39	23	38	50	15	19.792	34.8494	19.3948	8.47185	11.1048	3.69417	15.9254	21.0149	6.91312	38.3383	68.5648	37.771	-1.73561	0.0008885	0.00348334	SMU_RS06745	NC_004350.2	1410521	1411255	-	735	protein_coding	hypothetical protein&&-- && -	-
SMU_RS00870	2	5	4	6	5	5	8.21869	9.2765	7.00329	2.77735	2.30565	2.5567	2.51453	2.10149	2.30437	7.66766	8.79036	6.56886	-1.73205	0.0376418	0.0837811	SMU_RS00870	NC_004350.2	172710	173063	+	354	protein_coding	transposase family protein&&sp|P28912|YHHI_ECOLI H repeat-associated putative transposase YhhI OS=Escherichia coli (strain K12) OX=83333 GN=yhhI PE=3 SV=1 && -	-
Novel00165	427	381	306	424	448	1037	639.712	257.705	195.32	71.5532	75.3157	193.318	177.693	188.293	477.927	1637.05	669.825	502.518	-1.73127	0.00110174	0.00422638	-	NC_004350.2	1058064	1059034	+	971	-	-	-
SMU_RS08645	77	200	232	328	299	103	691.436	810.835	887.602	331.773	301.289	115.089	137.461	125.669	47.4701	295.205	351.614	380.994	-1.72888	3.33271e-05	0.000201799	SMU_RS08645	NC_004350.2	1783456	1783617	-	162	protein_coding	Blp family class II bacteriocin&&-- && PF03047:COMC family	-
SMU_RS09480	938	2340	1517	2493	2237	2435	618.829	696.987	426.405	185.266	165.609	199.895	1044.79	940.205	1122.23	3596.13	4113.89	2491.24	-1.71469	4.91582e-10	7.64427e-09	nrdD	NC_004350.2	1948736	1950940	-	2205	protein_coding	anaerobic ribonucleoside-triphosphate reductase&&sp|Q9L646|NRDD_SALTY Anaerobic ribonucleoside-triphosphate reductase OS=Salmonella typhimurium (strain LT2 / SGSC1412 / ATCC 700720) OX=99287 GN=nrdD PE=3 SV=1 && PF13597:Anaerobic ribonucleoside-triphosphate reductase|PF03477:ATP cone domain	-
SMU_RS01405	4	25	30	27	26	28	20.856	58.8509	66.6442	15.8578	15.2123	18.1663	11.3154	10.9277	12.9045	15.3353	43.9518	49.2665	-1.70287	0.00045853	0.00194581	SMU_RS01405	NC_004350.2	267970	268248	+	279	protein_coding	hypothetical protein&&-- && -	-
SMU_RS07725	5	12	20	15	15	23	20.0373	21.7116	34.1483	6.77122	6.74545	11.4692	6.28632	6.30446	10.6001	19.1692	21.0969	32.8443	-1.6973	0.00168645	0.00606757	cidA	NC_004350.2	1613202	1613564	-	363	protein_coding	holin-like protein CidA&&sp|Q733F5|CIDA_BACC1 Holin-like protein CidA OS=Bacillus cereus (strain ATCC 10987 / NRS 248) OX=222523 GN=cidA PE=3 SV=1 && PF03788:LrgA family	-
SMU_RS00420	42	144	115	219	180	42	45.6635	70.6845	53.2705	26.8207	21.9605	5.68206	91.7803	75.6535	19.3567	161.021	253.162	188.855	-1.69448	0.00113148	0.00432613	SMU_RS00420	NC_004350.2	73517	74854	+	1338	protein_coding	PFL family protein&&sp|Q8DWH7|Y073_STRMU UPF0210 protein SMU_73 OS=Streptococcus mutans serotype c (strain ATCC 700610 / UA159) OX=210007 GN=SMU_73 PE=3 SV=1 && PF05167:Uncharacterised ACR (DUF711)	-
SMU_RS00735	75	117	206	207	197	192	92.0702	64.8463	107.744	28.6243	27.1378	29.3289	86.7513	82.7986	88.4879	287.537	205.694	338.296	-1.68701	7.98593e-09	9.89487e-08	SMU_RS00735	NC_004350.2	148736	149920	+	1185	protein_coding	MFS transporter&&-- && PF07690:Major Facilitator Superfamily	MFS_1
SMU_RS08425	515	1522	1074	1891	1594	1177	787.776	1051.12	699.953	325.832	273.611	224.031	792.496	669.954	542.449	1974.42	2675.78	1763.74	-1.67811	4.11287e-09	5.38391e-08	manA	NC_004350.2	1737008	1737958	-	951	protein_coding	mannose-6-phosphate isomerase%2C class I&&sp|Q59935|MANA_STRMU Mannose-6-phosphate isomerase OS=Streptococcus mutans serotype c (strain ATCC 700610 / UA159) OX=210007 GN=pmi PE=3 SV=2 && PF21621:Mannose-6-phosphate isomerase, cupin domain|PF20511:Phosphomannose isomerase type I, catalytic domain	-
SMU_RS00375	79	106	180	144	173	242	125.598	76.0856	121.926	25.7883	30.864	47.8748	60.3487	72.7114	111.532	302.873	186.356	295.599	-1.6771	2.92196e-06	2.31064e-05	SMU_RS00375	NC_004350.2	61631	62545	+	915	protein_coding	helix-turn-helix domain-containing protein&&-- && PF18710:ComR tetratricopeptide	-
SMU_RS06065	27	17	87	56	55	86	129.628	36.8488	177.96	30.285	29.631	51.3769	23.4689	23.1164	39.6352	103.513	29.8872	142.873	-1.67696	0.00206074	0.00720172	SMU_RS06065	NC_004350.2	1243080	1243382	-	303	protein_coding	hypothetical protein&&-- && -	-
SMU_RS02265	167	272	293	350	350	445	716.627	526.971	535.689	169.181	168.537	237.614	146.681	147.104	205.089	640.25	478.195	481.169	-1.67494	2.72727e-09	3.78388e-08	gpsB	NC_004350.2	439446	439784	+	339	protein_coding	cell division regulator GpsB&&sp|Q8DVL1|GPSB_STRMU Cell cycle protein GpsB OS=Streptococcus mutans serotype c (strain ATCC 700610 / UA159) OX=210007 GN=gpsB PE=3 SV=1 && PF05103:DivIVA protein	-
SMU_RS10005	113	227	187	238	270	309	553.475	501.981	390.239	131.311	148.4	188.328	99.743	113.48	142.41	433.223	399.082	307.094	-1.67393	4.66752e-09	6.0417e-08	SMU_RS10005	NC_004350.2	1924923	1925219	-	297	protein_coding	LacI family DNA-binding transcriptional regulator&&sp|P0A4T1|MALR_STRPN HTH-type transcriptional regulator MalR OS=Streptococcus pneumoniae serotype 4 (strain ATCC BAA-334 / TIGR4) OX=170187 GN=malR PE=1 SV=2 && PF00356:Bacterial regulatory proteins, lacI family	LacI
Novel00147	29	31	20	42	61	36	186.666	90.0888	54.8487	30.4525	44.0603	28.8341	17.6017	25.6381	16.5915	111.181	54.5002	32.8443	-1.671	0.000694668	0.00277987	-	NC_004350.2	969130	969355	+	226	-	-	-
SMU_RS05900	5	13	24	16	23	22	12.8281	15.0584	26.2345	4.62401	6.62173	7.02348	6.70541	9.66684	10.1392	19.1692	22.8549	39.4132	-1.66836	0.00131284	0.00489832	SMU_RS05900	NC_004350.2	1211285	1211851	+	567	protein_coding	TetR/AcrR family transcriptional regulator&&-- && -	-
SMU_RS08100	143	146	187	178	233	381	1155.69	532.719	643.894	162.043	211.305	383.147	74.5977	97.9293	175.593	548.238	256.678	307.094	-1.66646	0.000106692	0.000551799	SMU_RS08100	NC_004350.2	1678588	1678767	-	180	protein_coding	hypothetical protein&&-- && -	-
SMU_RS00255	13	57	38	70	68	22	34.0743	67.4527	42.4361	20.6675	20.0006	7.17533	29.3362	28.5802	10.1392	49.8398	100.21	62.4042	-1.65962	0.000907689	0.0035406	purN	NC_004350.2	39982	40536	+	555	protein_coding	phosphoribosylglycinamide formyltransferase&&sp|P12040|PUR3_BACSU Phosphoribosylglycinamide formyltransferase OS=Bacillus subtilis (strain 168) OX=224308 GN=purN PE=3 SV=2 && PF00551:Formyl transferase	-
SMU_RS00270	14	14	27	29	29	29	37.5063	16.9335	30.8183	8.75146	8.71816	9.66742	12.1536	12.1886	13.3654	53.6736	24.613	44.3398	-1.65887	0.000233771	0.00110153	SMU_RS00270	NC_004350.2	43122	43664	-	543	protein_coding	TetR/AcrR family transcriptional regulator&&-- && -	-
SMU_RS02130	3	7	36	16	21	26	7.13093	7.51215	36.4583	4.28401	5.60137	7.69014	6.70541	8.82624	11.9827	11.5015	12.3065	59.1198	-1.65251	0.0155202	0.0400896	SMU_RS02130	NC_004350.2	412321	412932	+	612	protein_coding	TetR/AcrR family transcriptional regulator&&-- && PF14278:Transcriptional regulator C-terminal region	-
SMU_RS01320	75	206	118	233	197	202	180.934	224.371	121.286	63.3171	53.3305	60.6382	97.6476	82.7986	93.0967	287.537	362.163	193.781	-1.62273	3.56022e-07	3.33968e-06	SMU_RS01320	NC_004350.2	250170	250772	+	603	protein_coding	nitroreductase family protein&&-- && PF00881:Nitroreductase family	Nitroreductase
SMU_RS06980	980	2561	1430	2377	2781	2787	1257.16	1483.25	781.57	343.477	400.327	444.873	996.173	1168.85	1284.46	3757.15	4502.42	2348.37	-1.6204	1.99919e-07	1.97954e-06	glgD	NC_004350.2	1463640	1464773	-	1134	protein_coding	glucose-1-phosphate adenylyltransferase subunit GlgD&&sp|P39124|GLGD_BACSU Glycogen biosynthesis protein GlgD OS=Bacillus subtilis (strain 168) OX=224308 GN=glgD PE=2 SV=1 && PF24894:GlmU-like, C-terminal hexapeptide|PF00483:Nucleotidyl transferase	-
SMU_RS03435	14	21	50	30	43	57	27.7087	18.765	42.1626	6.6883	9.55009	14.0378	12.5726	18.0728	26.2698	53.6736	36.9195	82.1108	-1.61316	0.00062534	0.00254195	SMU_RS03435	NC_004350.2	688659	689393	+	735	protein_coding	ABC transporter ATP-binding protein&&sp|P42246|YCBN_BACSU Uncharacterized ABC transporter ATP-binding protein YcbN OS=Bacillus subtilis (strain 168) OX=224308 GN=ycbN PE=3 SV=4 && PF00005:ABC transporter	ABC_tran
SMU_RS07220	72	100	157	186	186	161	96.9806	60.8126	90.0992	28.2209	28.1136	26.9845	77.9504	78.1753	74.2008	276.036	175.807	257.828	-1.61293	2.52024e-08	2.86245e-07	SMU_RS07220	NC_004350.2	1523708	1524787	+	1080	protein_coding	M24 family metallopeptidase&&sp|P46545|PEPQ_LACDL Xaa-Pro dipeptidase OS=Lactobacillus delbrueckii subsp. lactis OX=29397 GN=pepQ PE=3 SV=1 && PF00557:Metallopeptidase family M24|PF01321:Creatinase/Prolidase N-terminal domain	Peptidase_M24
SMU_RS01240	67	114	176	219	207	142	51.2437	39.3652	57.3518	18.8676	17.7659	13.5142	91.7803	87.0015	65.4442	256.867	200.42	289.03	-1.60951	6.43858e-08	6.81196e-07	SMU_RS01240	NC_004350.2	230950	232851	+	1902	protein_coding	DUF2207 domain-containing protein&&-- && PF09972:Predicted membrane protein (DUF2207) N-terminal domain|PF20990:Predicted membrane protein (DUF2207) C-terminal domain	-
SMU_RS06380	5	10	22	23	20	14	37.883	34.2071	71.0177	19.6295	17.0042	13.1989	9.63903	8.40595	6.45224	19.1692	17.5807	36.1287	-1.60715	0.00297914	0.00983286	SMU_RS06380	NC_004350.2	1328795	1328986	-	192	protein_coding	type II toxin-antitoxin system HicA family toxin&&-- && PF07927:HicA toxin of bacterial toxin-antitoxin,	-
SMU_RS08990	81	105	153	110	136	306	478.99	280.331	385.48	73.2723	90.2465	225.164	46.0997	57.1604	141.028	310.54	184.597	251.259	-1.6063	0.000537887	0.00224152	SMU_RS08990	NC_004350.2	1849420	1849665	-	246	protein_coding	helix-turn-helix transcriptional regulator&&sp|Q57720|Y272_METJA Uncharacterized HTH-type transcriptional regulator MJ0272 OS=Methanocaldococcus jannaschii (strain ATCC 43067 / DSM 2661 / JAL-1 / JCM 10045 / NBRC 100440) OX=243232 GN=MJ0272 PE=4 SV=2 && PF01381:Helix-turn-helix	HTH_3
SMU_RS06060	32	28	110	50	80	133	63.5938	25.1226	93.138	11.1929	17.8404	32.8892	20.9544	33.6238	61.2963	122.683	49.226	180.644	-1.60629	0.00326901	0.0106045	SMU_RS06060	NC_004350.2	1242311	1243042	-	732	protein_coding	hypothetical protein&&-- && -	-
Novel00082	340	949	302	1094	935	637	268.367	338.188	101.561	97.2689	82.8157	62.5643	458.483	392.978	293.577	1303.5	1668.41	495.949	-1.59758	0.000279505	0.00127987	-	NC_004350.2	567580	569422	-	1843	-	PF08481:GBS Bsp-like repeat|PF08460:Bacterial SH3 domain	-
SMU_RS01245	33	76	89	113	132	69	56.744	59.0012	65.2026	21.8872	25.4701	14.7636	47.357	55.4792	31.8003	126.516	133.613	146.157	-1.59756	1.61546e-06	1.35127e-05	SMU_RS01245	NC_004350.2	232909	233754	+	846	protein_coding	undecaprenyl-diphosphate phosphatase&&sp|Q8CWZ1|UPPP_STRMU Undecaprenyl-diphosphatase OS=Streptococcus mutans serotype c (strain ATCC 700610 / UA159) OX=210007 GN=uppP PE=3 SV=1 && PF02673:Bacitracin resistance protein BacA	-
SMU_RS01210	116	122	224	180	225	366	262.845	124.808	216.251	45.943	57.2103	103.195	75.4359	94.5669	168.68	444.724	214.485	367.856	-1.59444	0.000116936	0.000599428	SMU_RS01210	NC_004350.2	224810	225451	-	642	protein_coding	TetR/AcrR family transcriptional regulator&&-- && PF00440:Bacterial regulatory proteins, tetR family	TetR_N
SMU_RS06760	6	16	25	35	23	15	9.73049	11.7151	17.274	6.39378	4.18564	3.02699	14.6681	9.66684	6.91312	23.003	28.1291	41.0554	-1.59405	0.00190692	0.00675586	SMU_RS06760	NC_004350.2	1413105	1414001	-	897	protein_coding	aldose 1-epimerase family protein&&sp|P23496|LACXP_LACLL Protein LacX, plasmid OS=Lactococcus lactis subsp. lactis OX=1360 GN=lacX PE=2 SV=1 && PF01263:Aldose 1-epimerase	Aldose_epim
SMU_RS00265	53	153	105	232	232	43	49.8059	64.914	42.0401	24.5583	24.4649	5.02817	97.2285	97.509	19.8176	203.193	268.985	172.433	-1.58704	0.00323508	0.0105277	purH	NC_004350.2	41392	42939	+	1548	protein_coding	bifunctional phosphoribosylaminoimidazolecarboxamide formyltransferase/IMP cyclohydrolase&&sp|Q8DWK8|PUR9_STRMU Bifunctional purine biosynthesis protein PurH OS=Streptococcus mutans serotype c (strain ATCC 700610 / UA159) OX=210007 GN=purH PE=3 SV=2 && PF01808:AICARFT/IMPCHase bienzyme|PF02142:MGS-like domain	-
sRNA00052	2	1	5	3	4	6	42.1655	9.5185	44.9124	7.1245	9.46319	15.7404	1.25726	1.68119	2.76525	7.66766	1.75807	8.21108	-1.58659	0.113098	0.202041	-	NC_004350.2	1755393	1755461	-	69	-	-	-
SMU_RS08135	0	2	2	3	3	0	0	20.5243	19.3685	7.6811	7.65187	0	1.25726	1.26089	0	0	3.51614	3.28443	-1.58347	0.312762	0.447326	SMU_RS08135	NC_004350.2	1683397	1683460	-	64	protein_coding	tRNA-Gly&&-- && -	-
SMU_RS08930	55	101	106	127	135	168	60.4754	50.1394	49.6582	15.7299	16.6571	22.9859	53.2242	56.7401	77.4269	210.861	177.565	174.075	-1.57729	1.18161e-07	1.19555e-06	SMU_RS08930	NC_004350.2	1840962	1842284	-	1323	protein_coding	sensor histidine kinase&&sp|P94438|LNRJ_BACSU Sensor histidine kinase LnrJ OS=Bacillus subtilis (strain 168) OX=224308 GN=lnrJ PE=1 SV=1 && PF07730:Histidine kinase	HisKA_3
SMU_RS00615	77	142	241	264	300	172	132.874	110.631	177.188	51.3167	58.0925	36.9329	110.639	126.089	79.2704	295.205	249.646	395.774	-1.57607	9.46331e-07	8.27414e-06	fghA	NC_004350.2	118705	119547	-	843	protein_coding	S-formylglutathione hydrolase&&sp|A7ZIA3|SFGH1_ECO24 S-formylglutathione hydrolase FrmB OS=Escherichia coli O139:H28 (strain E24377A / ETEC) OX=331111 GN=frmB PE=3 SV=1 && PF00756:Putative esterase	-
SMU_RS03445	4	9	3	10	7	10	29.3881	29.8535	9.39077	8.27593	5.77111	9.14213	4.19088	2.94208	4.60875	15.3353	15.8226	4.92665	-1.56632	0.0322871	0.0740684	SMU_RS03445	NC_004350.2	690063	690260	+	198	protein_coding	AbrB/MazE/SpoVT family DNA-binding domain-containing protein&&-- && -	-
SMU_RS08105	125	101	179	160	230	337	739.181	269.652	450.986	106.578	152.623	247.975	67.0541	96.6684	155.315	479.229	177.565	293.957	-1.565	0.000507333	0.00214115	SMU_RS08105	NC_004350.2	1678998	1679243	-	246	protein_coding	type II toxin-antitoxin system RelB/DinJ family antitoxin&&-- && PF04221:RelB antitoxin	-
SMU_RS02135	23	70	45	92	101	34	80.2357	110.25	66.8839	36.1521	39.5377	14.7589	38.5561	42.45	15.6697	88.1781	123.065	73.8997	-1.56198	0.000593087	0.00244517	SMU_RS02135	NC_004350.2	413049	413465	+	417	protein_coding	SRPBCC family protein&&-- && -	-
SMU_RS00680	6	18	29	43	17	23	6.25681	8.47454	12.8845	5.05099	1.9893	2.98446	18.0208	7.14505	10.6001	23.003	31.6453	47.6242	-1.55541	0.00345626	0.0110002	SMU_RS00680	NC_004350.2	137008	138402	-	1395	protein_coding	MFS transporter&&sp|P96712|BMR3_BACSU Multidrug resistance protein 3 OS=Bacillus subtilis (strain 168) OX=224308 GN=bmr3 PE=1 SV=1 && PF07690:Major Facilitator Superfamily	MFS_1
SMU_RS02440	8	49	17	51	36	30	15.5792	43.0817	14.105	11.1875	7.86699	7.26964	21.3735	15.1307	13.8262	30.6706	86.1455	27.9177	-1.55216	0.0032818	0.0106052	sppR	NC_004350.2	476732	477478	+	747	protein_coding	sugar-phosphate phosphatase transcriptional regulator SppR&&sp|P94591|GLCR_BACSU HTH-type transcriptional repressor GlcR OS=Bacillus subtilis (strain 168) OX=224308 GN=glcR PE=1 SV=2 && PF08220:DeoR-like helix-turn-helix domain|PF00455:DeoR C terminal sensor domain	DeoR
SMU_RS01370	30	110	85	161	141	60	89.7968	148.653	108.4	54.284	47.3597	22.3474	67.4732	59.2619	27.6525	115.015	193.388	139.588	-1.54655	0.000206609	0.000999402	SMU_RS01370	NC_004350.2	263227	263712	+	486	protein_coding	PTS sugar transporter subunit IIA&&sp|P69821|ULAC_ECO57 Ascorbate-specific PTS system EIIA component OS=Escherichia coli O157:H7 OX=83334 GN=ulaC PE=3 SV=1 && PF00359:Phosphoenolpyruvate-dependent sugar phosphotransferase system, EIIA 2	PTS_EIIA_2
SMU_RS00285	13	23	28	26	32	48	21.5145	17.1853	19.7431	4.84693	5.94275	9.88473	10.8963	13.4495	22.122	49.8398	40.4356	45.982	-1.54391	0.000527029	0.00221409	SMU_RS00285	NC_004350.2	44831	45709	+	879	protein_coding	Abi family protein&&-- && PF07751:Abi-like protein	-
SMU_RS05035	311	809	864	1153	1051	1005	296.86	348.643	351.377	123.973	112.576	119.37	483.209	441.732	463.179	1192.32	1422.28	1418.87	-1.54139	9.06997e-13	1.86533e-11	SMU_RS05035	NC_004350.2	1034634	1036157	+	1524	protein_coding	putative cross-wall-targeting lipoprotein signal domain-containing proteiin&&-- && -	-
SMU_RS04045	1385	2883	2199	4709	4228	2293	1023.77	962.138	692.541	392.09	350.701	210.907	1973.49	1777.02	1056.79	5309.86	5068.52	3611.23	-1.54058	2.23685e-06	1.78717e-05	SMU_RS04045	NC_004350.2	819399	821366	+	1968	protein_coding	PTS fructose transporter subunit IIABC&&sp|P71012|PTF3A_BACSU PTS system fructose-specific EIIABC component OS=Bacillus subtilis (strain 168) OX=224308 GN=fruA PE=1 SV=2 && PF02302:PTS system, Lactose/Cellobiose specific IIB subunit|PF02378:Phosphotransferase system, EIIC|PF00359:Phosphoenolpyruvate-dependent sugar phosphotransferase system, EIIA 2	PTS_EIIA_2
SMU_RS00630	10	17	21	32	38	12	10.9459	8.4012	9.79353	3.94555	4.66751	1.63444	13.4108	15.9713	5.53049	38.3383	29.8872	34.4865	-1.53707	0.00318222	0.0103702	SMU_RS00630	NC_004350.2	121344	122672	-	1329	protein_coding	MATE family efflux transporter&&sp|P54181|YPNP_BACSU Probable multidrug resistance protein YpnP OS=Bacillus subtilis (strain 168) OX=224308 GN=ypnP PE=3 SV=1 && PF01554:MatE	MatE
SMU_RS00775	154	491	623	905	767	337	102.155	147.048	176.074	67.6226	57.093	27.8166	379.275	322.368	155.315	590.41	863.213	1023.1	-1.53402	9.90646e-05	0.000515804	pnp	NC_004350.2	157228	159420	+	2193	protein_coding	polyribonucleotide nucleotidyltransferase&&sp|Q8DWB2|PNP_STRMU Polyribonucleotide nucleotidyltransferase OS=Streptococcus mutans serotype c (strain ATCC 700610 / UA159) OX=210007 GN=pnp PE=1 SV=1 && PF00013:KH domain|PF01138:3' exoribonuclease family, domain 1|PF03726:Polyribonucleotide nucleotidyltransferase, RNA binding domain|PF00575:S1 RNA binding domain|PF03725:3' exoribonuclease family, dom…	RNase_PH
Novel00014	202	727	438	900	798	534	138.609	225.225	128.051	69.5647	61.446	45.5951	377.179	335.397	246.107	774.434	1278.12	719.29	-1.53353	3.73062e-06	2.80645e-05	-	NC_004350.2	85862	87981	-	2120	-	PF10712:NAD-specific glutamate dehydrogenase|PF00012:Hsp70 protein	HSP70
SMU_RS08910	63	136	272	276	307	169	212.145	206.763	390.239	104.691	116.006	70.8134	115.668	129.031	77.8878	241.531	239.098	446.683	-1.53051	3.33574e-05	0.000201799	SMU_RS08910	NC_004350.2	1838248	1838679	-	432	protein_coding	PTS sugar transporter subunit IIA&&-- && PF03610:PTS system fructose IIA component	EIIA-man
SMU_RS04225	16	39	37	43	62	48	60.6129	66.7039	59.7194	18.3493	26.3565	22.6268	18.0208	26.0584	22.122	61.3413	68.5648	60.762	-1.5304	2.53331e-05	0.000158212	SMU_RS04225	NC_004350.2	871233	871616	-	384	protein_coding	DUF3021 family protein&&-- && PF11457:Protein of unknown function (DUF3021)	-
SMU_RS09375	95	507	152	547	511	169	144.861	349.042	98.7507	93.9553	87.4378	32.0664	229.241	214.772	77.8878	364.214	891.342	249.617	-1.53006	0.00471779	0.014421	prmA	NC_004350.2	1926025	1926978	-	954	protein_coding	50S ribosomal protein L11 methyltransferase&&sp|Q8DS02|PRMA_STRMU Ribosomal protein L11 methyltransferase OS=Streptococcus mutans serotype c (strain ATCC 700610 / UA159) OX=210007 GN=prmA PE=3 SV=1 && PF06325:Ribosomal protein L11 methyltransferase (PrmA)	-
SMU_RS00370	8	43	27	59	47	20	16.9398	41.1083	24.3586	14.0727	11.1678	5.2697	24.7262	19.754	9.21749	30.6706	75.5971	44.3398	-1.5182	0.00330259	0.0106427	SMU_RS00370	NC_004350.2	60562	61248	+	687	protein_coding	DNA alkylation repair protein&&-- && PF08713:DNA alkylation repair enzyme	-
Novel00335	25	58	58	100	91	48	104.206	109.149	103.002	46.9523	42.564	24.8959	41.9088	38.2471	22.122	95.8458	101.968	95.2485	-1.51805	3.25854e-05	0.000198164	-	NC_004350.2	2001324	2001672	+	349	-	PF01479:S4 domain	S4
SMU_RS07010	31	43	115	110	81	118	87.9064	55.0514	138.939	35.1364	25.7747	41.6368	46.0997	34.0441	54.3832	118.849	75.5971	188.855	-1.51712	0.000256495	0.00119337	SMU_RS07010	NC_004350.2	1473585	1474097	-	513	protein_coding	QueT transporter family protein&&sp|A2RM05|QUET_LACLM Queuosine precursor transporter QueT OS=Lactococcus lactis subsp. cremoris (strain MG1363) OX=416870 GN=queT PE=1 SV=1 && PF06177:QueT transporter	-
SMU_RS01410	13	27	48	52	60	34	101.673	95.3385	159.946	45.8113	52.6581	33.0886	21.7926	25.2178	15.6697	49.8398	47.4679	78.8263	-1.50867	0.000238925	0.0011204	SMU_RS01410	NC_004350.2	268857	269042	+	186	protein_coding	hypothetical protein&&-- && -	-
SMU_RS10220	7	0	16	11	13	18	56.572	0	55.0925	10.0139	11.7896	18.1014	4.60997	5.46387	8.29574	26.8368	0	26.2754	-1.48891	0.0883162	0.166119	SMU_RS10220	NC_004350.2	1715576	1715755	-	180	protein_coding	transposase&&-- && -	-
SMU_RS05645	15	32	43	76	54	25	28.0832	27.0487	34.2999	16.0278	11.3449	5.82414	31.8507	22.6961	11.5219	57.5075	56.2583	70.6153	-1.48454	0.0011649	0.00443928	SMU_RS05645	NC_004350.2	1165212	1165988	-	777	protein_coding	dihydroorotate dehydrogenase electron transfer subunit&&sp|Q8DTU9|PYRK_STRMU Dihydroorotate dehydrogenase B (NAD(+)), electron transfer subunit OS=Streptococcus mutans serotype c (strain ATCC 700610 / UA159) OX=210007 GN=pyrK PE=3 SV=1 && PF10418:Iron-sulfur cluster binding domain of dihydroorotate dehydrogenase B	-
Novel00135	152	428	148	565	515	239	504.831	641.782	209.427	211.376	191.937	98.7726	236.785	216.453	110.149	582.742	752.454	243.048	-1.48417	0.00136767	0.00507024	-	NC_004350.2	907083	907520	+	438	-	-	-
SMU_RS03915	104	258	129	335	322	228	284.915	319.112	150.571	103.379	98.9892	77.7236	140.395	135.336	105.079	398.718	453.582	211.846	-1.4778	2.93273e-05	0.000180722	SMU_RS03915	NC_004350.2	795716	796246	+	531	protein_coding	GNAT family N-acetyltransferase&&-- && -	-
SMU_RS09575	105	119	149	165	167	361	306.716	156.941	185.439	54.2921	54.7411	131.217	69.1496	70.1897	166.376	402.552	209.21	244.69	-1.47702	0.000890099	0.00348371	SMU_RS09575	NC_004350.2	1966672	1967169	-	498	protein_coding	Crp/Fnr family transcriptional regulator&&-- && PF00027:Cyclic nucleotide-binding domain	cNMP_binding
SMU_RS00620	35	159	120	242	226	53	45.5003	93.3221	66.4655	35.4379	32.9689	8.5735	101.419	94.9872	24.4264	134.184	279.533	197.066	-1.47481	0.00498911	0.0151306	SMU_RS00620	NC_004350.2	119558	120676	-	1119	protein_coding	S-(hydroxymethyl)glutathione dehydrogenase/class III alcohol dehydrogenase&&sp|P39450|FRMA_PHODP S-(hydroxymethyl)glutathione dehydrogenase OS=Photobacterium damsela subsp. piscicida OX=38294 GN=frmA PE=3 SV=1 && PF00107:Zinc-binding dehydrogenase|PF08240:Alcohol dehydrogenase GroES-like domain	ADH_zinc_N
SMU_RS07230	56	70	141	125	153	190	105.66	59.6295	113.347	26.5667	32.3939	44.6079	52.386	64.3055	87.5662	214.695	123.065	231.552	-1.47377	5.93042e-05	0.000334326	SMU_RS07230	NC_004350.2	1525586	1526356	-	771	protein_coding	carbonic anhydrase&&sp|Q50940|CAH_NEIGO Carbonic anhydrase OS=Neisseria gonorrhoeae OX=485 GN=cah PE=1 SV=2 && PF00194:Eukaryotic-type carbonic anhydrase	-
SMU_RS09475	9	43	7	41	43	19	23.463	50.6118	7.77515	12.0401	12.5794	6.16356	17.1826	18.0728	8.75662	34.5045	75.5971	11.4955	-1.47166	0.0224637	0.0546395	SMU_RS09475	NC_004350.2	1947917	1948474	-	558	protein_coding	GNAT family N-acetyltransferase&&-- && PF13302:Acetyltransferase (GNAT) domain	-
SMU_RS00720	54	162	135	247	252	107	109.103	147.775	116.211	56.2143	57.134	26.9007	103.515	105.915	49.3136	207.027	284.808	221.699	-1.46738	8.57707e-05	0.000454761	SMU_RS00720	NC_004350.2	146412	147131	+	720	protein_coding	YoaK family protein&&-- && PF06912:Protein of unknown function (DUF1275)	-
SMU_RS02565	20	70	68	98	111	58	28.8633	45.6095	41.8113	15.9312	17.9758	10.4155	41.0707	46.653	26.7307	76.6766	123.065	111.671	-1.46498	6.65916e-05	0.000366491	trpD	NC_004350.2	500396	501403	+	1008	protein_coding	anthranilate phosphoribosyltransferase&&sp|Q8DVF6|TRPD_STRMU Anthranilate phosphoribosyltransferase OS=Streptococcus mutans serotype c (strain ATCC 700610 / UA159) OX=210007 GN=trpD PE=3 SV=1 && PF00591:Glycosyl transferase family, a/b domain|PF02885:Glycosyl transferase family, helical bundle domain	Glycos_trans_3N
SMU_RS09385	39	125	76	181	203	39	120.454	174.304	100.009	62.9709	70.3561	14.9884	75.855	85.3204	17.9741	149.519	219.759	124.808	-1.46464	0.00647068	0.0189177	SMU_RS09385	NC_004350.2	1927516	1927986	-	471	protein_coding	DUF3013 family protein&&-- && PF11217:Protein of unknown function (DUF3013)	-
SMU_RS00425	369	685	676	1186	1202	754	754.976	632.759	589.281	273.336	275.97	191.962	497.039	505.197	347.499	1414.68	1204.28	1110.14	-1.46374	4.15761e-08	4.63134e-07	SMU_RS00425	NC_004350.2	74927	75637	+	711	protein_coding	histidine phosphatase family protein&&sp|Q97FJ6|GPMA_CLOAB 2,3-bisphosphoglycerate-dependent phosphoglycerate mutase OS=Clostridium acetobutylicum (strain ATCC 824 / DSM 792 / JCM 1419 / IAM 19013 / LMG 5710 / NBRC 13948 / NRRL B-527 / VKM B-1787 / 2291 / W) OX=272562 GN=gpmA PE=3 SV=1 && PF00300:Histidine phosphatase superfamily (branch 1)	-
SMU_RS00465	217	569	713	1082	962	508	278.37	329.547	389.692	156.349	138.48	81.0892	453.454	404.326	234.124	831.941	1000.34	1170.9	-1.46164	8.77821e-06	6.05331e-05	dnaJ	NC_004350.2	88008	89141	+	1134	protein_coding	molecular chaperone DnaJ&&sp|Q8DWH2|DNAJ_STRMU Chaperone protein DnaJ OS=Streptococcus mutans serotype c (strain ATCC 700610 / UA159) OX=210007 GN=dnaJ PE=3 SV=1 && PF01556:DnaJ C terminal domain|PF00226:DnaJ domain|PF00684:DnaJ central domain	DnaJ_C
SMU_RS06050	238	499	452	791	761	594	415.133	392.963	335.906	155.415	148.952	128.924	331.499	319.846	273.759	912.452	877.278	742.281	-1.44986	5.51943e-10	8.52569e-09	SMU_RS06050	NC_004350.2	1240611	1241444	+	834	protein_coding	alpha/beta hydrolase&&-- && PF00756:Putative esterase	-
SMU_RS00550	208	355	521	551	611	751	302.882	233.389	323.234	90.3792	99.8395	136.078	230.918	256.802	346.117	797.437	624.115	855.594	-1.44874	2.89317e-07	2.75863e-06	SMU_RS00550	NC_004350.2	106501	107499	+	999	protein_coding	LacI family DNA-binding transcriptional regulator&&sp|Q9CF41|RBSR_LACLA Ribose operon repressor OS=Lactococcus lactis subsp. lactis (strain IL1403) OX=272623 GN=rbsR PE=3 SV=1 && PF00356:Bacterial regulatory proteins, lacI family|PF00532:Periplasmic binding proteins and sugar binding domain of LacI family	Peripla_BP_1
SMU_RS08925	21	43	76	53	76	108	44.8589	41.4705	69.169	12.753	18.2177	28.7071	22.2117	31.9426	49.7744	80.5104	75.5971	124.808	-1.44845	0.00061377	0.00250891	SMU_RS08925	NC_004350.2	1840282	1840962	-	681	protein_coding	response regulator transcription factor&&sp|P94439|LNRK_BACSU Transcriptional regulatory protein LnrK OS=Bacillus subtilis (strain 168) OX=224308 GN=lnrK PE=1 SV=1 && PF00196:Bacterial regulatory proteins, luxR family|PF00072:Response regulator receiver domain	Response_reg
SMU_RS07280	67	42	127	101	116	228	189.991	53.7712	153.437	32.2616	36.912	80.4507	42.3279	48.7545	105.079	256.867	73.839	208.561	-1.44832	0.00542975	0.0161862	SMU_RS07280	NC_004350.2	1534623	1535135	-	513	protein_coding	PadR family transcriptional regulator&&-- && PF03551:Transcriptional regulator PadR-like family	PadR
SMU_RS07720	13	21	34	47	44	31	27.1713	19.8165	30.2771	11.0655	10.3198	8.06241	19.6972	18.4931	14.2871	49.8398	36.9195	55.8353	-1.43528	0.000395995	0.00171499	cidB	NC_004350.2	1612510	1613205	-	696	protein_coding	antiholin-like protein&&sp|P42102|YXAC_BACSU Uncharacterized protein YxaC OS=Bacillus subtilis (strain 168) OX=224308 GN=yxaC PE=3 SV=4 && PF04172:LrgB-like family	-
SMU_RS08935	24	37	59	56	66	93	36.2544	25.2344	37.9726	9.52892	11.1878	17.4811	23.4689	27.7396	42.8613	92.0119	65.0486	96.8907	-1.42776	0.000233903	0.00110153	SMU_RS08935	NC_004350.2	1842284	1843246	-	963	protein_coding	sugar ABC transporter substrate-binding protein&&sp|P45047|XYLF_HAEIN D-xylose-binding periplasmic protein OS=Haemophilus influenzae (strain ATCC 51907 / DSM 11121 / KW20 / Rd) OX=71421 GN=xylF PE=3 SV=1 && PF13407:Periplasmic binding protein domain	-
SMU_RS00070	90	96	229	207	239	310	92.4603	44.5272	100.235	23.9546	27.5525	39.6288	86.7513	100.451	142.871	345.045	168.775	376.067	-1.42692	0.000222156	0.00105642	SMU_RS00070	NC_004350.2	15140	16555	+	1416	protein_coding	APC family permease&&sp|Q797A7|MTRTR_BACSU Methylthioribose transporter OS=Bacillus subtilis (strain 168) OX=224308 GN=mtrA PE=3 SV=1 && PF13520:Amino acid permease	-
SMU_RS02205	617	1165	669	1353	1357	1985	667.824	569.304	308.512	164.961	164.819	267.346	567.027	570.343	914.836	2365.47	2048.15	1098.64	-1.42387	0.000119052	0.000608924	SMU_RS02205	NC_004350.2	426390	427733	+	1344	protein_coding	DEAD/DEAH box helicase&&sp|Q8Y755|CSHB_LISMO DEAD-box ATP-dependent RNA helicase CshB OS=Listeria monocytogenes serovar 1/2a (strain ATCC BAA-679 / EGD-e) OX=169963 GN=cshB PE=2 SV=1 && PF00270:DEAD/DEAH box helicase|PF00271:Helicase conserved C-terminal domain	DEAD
Novel00010	81	200	156	345	275	180	142.308	158.642	116.772	68.2764	54.2162	39.3509	144.585	115.582	82.9574	310.54	351.614	256.186	-1.41857	7.35254e-06	5.29063e-05	-	NC_004350.2	63095	63922	+	828	-	PF14262:Carbohydrate-binding domain-containing protein Cthe_2159	-
SMU_RS05775	32	71	75	126	123	74	109.274	109.463	109.118	48.4667	47.1327	31.4438	52.8051	51.6966	34.1047	122.683	124.823	123.166	-1.41819	1.00254e-05	6.77223e-05	SMU_RS05775	NC_004350.2	1188378	1188803	-	426	protein_coding	GNAT family N-acetyltransferase&&-- && PF00583:Acetyltransferase (GNAT) family	Acetyltransf_1
SMU_RS02080	39	97	68	115	110	145	278.106	312.291	206.597	92.374	88.0216	128.662	48.1952	46.2327	66.8268	149.519	170.533	111.671	-1.41772	1.75622e-05	0.000113982	copZ	NC_004350.2	399833	400036	+	204	protein_coding	copper chaperone CopZ&&-- && PF00403:Heavy-metal-associated domain	HMA
Novel00134	223	715	238	861	801	520	220.38	319.018	100.211	95.8468	88.8283	63.9452	360.835	336.658	239.655	854.944	1257.02	390.847	-1.41659	0.00092061	0.00358496	-	NC_004350.2	905518	906989	+	1472	-	PF07724:AAA domain (Cdc48 subfamily)|PF10431:C-terminal, D2-small domain, of ClpB protein|PF17871:AAA lid domain	-
Novel00214	1420	4741	1652	5187	5044	4093	248.818	375.064	123.331	102.38	99.1788	89.2425	2173.81	2119.98	1886.36	5444.04	8335.02	2712.94	-1.41602	0.000398308	0.00172179	-	NC_004350.2	1459777	1468078	+	8302	-	PF24894:GlmU-like, C-terminal hexapeptide|PF00483:Nucleotidyl transferase|PF02806:Alpha amylase, C-terminal all-beta domain|PF02922:Carbohydrate-binding module 48 (Isoamylase N-terminal domain)|PF00343:Carbohydrate phosphorylase|PF00534:Glycosyl transferases group 1|PF08323:Starch synthase catalytic domain	Glycos_transf_1
SMU_RS02280	834	1355	1327	2036	2032	2604	739.322	542.311	501.196	203.307	202.135	287.24	853.264	854.044	1200.12	3197.41	2382.19	2179.22	-1.41455	5.62232e-07	5.12583e-06	SMU_RS02280	NC_004350.2	441404	443044	+	1641	protein_coding	cell division site-positioning protein MapZ family protein&&sp|Q8DR55|MAPZ_STRR6 Mid-cell-anchored protein Z OS=Streptococcus pneumoniae (strain ATCC BAA-255 / R6) OX=171101 GN=mapZ PE=1 SV=1 && PF18708:MapZ extracellular C-terminal domain 2|PF18041:MapZ extracellular domain 1	-
SMU_RS05140	514	1139	674	1133	1217	1993	544.192	544.446	304.031	135.122	144.587	262.563	474.827	511.502	918.523	1970.59	2002.44	1106.85	-1.4142	0.00016832	0.00083083	nox	NC_004350.2	1058760	1060133	-	1374	protein_coding	H2O-forming NADH oxidase&&sp|Q5XC60|NAOX_STRP6 NADH oxidase OS=Streptococcus pyogenes serotype M6 (strain ATCC BAA-946 / MGAS10394) OX=286636 GN=M6_Spy0868 PE=1 SV=1 && PF07992:Pyridine nucleotide-disulphide oxidoreductase|PF02852:Pyridine nucleotide-disulphide oxidoreductase, dimerisation domain	Pyr_redox_2
SMU_RS06600	386	849	572	1445	1274	715	334.237	331.907	211.024	140.942	123.79	77.0388	605.583	535.459	329.525	1479.86	1492.6	939.347	-1.40991	2.98774e-05	0.000183623	alsS	NC_004350.2	1382495	1384174	-	1680	protein_coding	acetolactate synthase AlsS&&sp|Q04789|ILVX_BACSU Acetolactate synthase OS=Bacillus subtilis (strain 168) OX=224308 GN=alsS PE=2 SV=3 && PF02776:Thiamine pyrophosphate enzyme, N-terminal TPP binding domain|PF00205:Thiamine pyrophosphate enzyme, central domain|PF02775:Thiamine pyrophosphate enzyme, C-terminal TPP binding domain	TPP_enzyme_N
SMU_RS08655	38	71	53	111	95	101	25.2877	21.3317	15.0269	8.32061	7.09414	8.36342	46.5188	39.9282	46.5483	145.686	124.823	87.0374	-1.40378	1.6383e-05	0.000107534	SMU_RS08655	NC_004350.2	1784304	1786489	+	2186	protein_coding	peptide cleavage/export ABC transporter&&sp|P59653|COMA_STRR6 Transport/processing ATP-binding protein ComA OS=Streptococcus pneumoniae (strain ATCC BAA-255 / R6) OX=171101 GN=comA PE=1 SV=1 && PF03412:Peptidase C39 family|PF00005:ABC transporter|PF00664:ABC transporter transmembrane region	ABC_membrane
SMU_RS01415	8	24	28	45	35	27	53.1401	71.9755	79.2427	33.6706	26.0886	22.3168	18.859	14.7104	12.4436	30.6706	42.1937	45.982	-1.40135	0.00103393	0.00400605	SMU_RS01415	NC_004350.2	269323	269541	+	219	protein_coding	Blp family class II bacteriocin&&-- && PF10439:Bacteriocin class II with double-glycine leader peptide	-
SMU_RS00555	12	36	28	68	36	34	24.178	32.7479	24.0362	15.4331	8.13939	8.52421	28.498	15.1307	15.6697	46.006	63.2906	45.982	-1.39891	0.00137832	0.00509341	SMU_RS00555	NC_004350.2	107595	108316	-	722	protein_coding	IS982 family transposase&&-- && -	-
SMU_RS05785	241	270	353	435	535	740	1358.86	687.324	848.008	276.281	338.501	519.188	182.303	224.859	341.047	923.953	474.679	579.702	-1.39691	0.00016036	0.000796798	SMU_RS05785	NC_004350.2	1189531	1189788	-	258	protein_coding	STAS-like domain-containing protein&&-- && -	-
Novel00074	167	365	149	414	375	538	2076.38	2048.92	789.306	579.825	523.205	832.356	173.503	157.611	247.95	640.25	641.696	244.69	-1.39432	0.000775941	0.00307852	-	NC_004350.2	495354	495470	-	117	-	-	-
SMU_RS06055	51	35	123	75	110	209	113.441	35.1486	116.566	18.7917	27.4563	57.847	31.4316	46.2327	96.3228	195.525	61.5325	201.992	-1.39315	0.0106732	0.0290176	SMU_RS06055	NC_004350.2	1241656	1242309	-	654	protein_coding	ATP-binding cassette domain-containing protein&&sp|P37494|YYBJ_BACSU Uncharacterized ABC transporter ATP-binding protein YybJ OS=Bacillus subtilis (strain 168) OX=224308 GN=yybJ PE=3 SV=1 && PF00005:ABC transporter	ABC_tran
SMU_RS02560	7	24	26	48	37	17	18.0549	27.9479	28.5719	13.9458	10.709	5.4561	20.1162	15.551	7.83487	26.8368	42.1937	42.6976	-1.39139	0.00531336	0.015947	SMU_RS02560	NC_004350.2	499812	500375	+	564	protein_coding	aminodeoxychorismate/anthranilate synthase component II&&sp|Q02003|TRPG_LACLA Anthranilate synthase component 2 OS=Lactococcus lactis subsp. lactis (strain IL1403) OX=272623 GN=trpG PE=3 SV=1 && PF00117:Glutamine amidotransferase class-I	GATase
SMU_RS00445	8	34	35	39	56	41	7.46005	14.3144	13.9056	4.09659	5.8599	4.75742	16.3444	23.5366	18.8959	30.6706	59.7744	57.4775	-1.38037	0.000863691	0.00339182	SMU_RS00445	NC_004350.2	81918	83477	+	1560	protein_coding	glycoside hydrolase family 32 protein&&sp|O07003|LEVB_BACSU Levanbiose-producing levanase OS=Bacillus subtilis (strain 168) OX=224308 GN=levB PE=1 SV=1 && PF00251:Glycosyl hydrolases family 32 N-terminal domain	-
SMU_RS10145	5	17	25	26	24	33	34.1481	52.4188	72.7454	20.0021	18.3932	28.0444	10.8963	10.0871	15.2089	19.1692	29.8872	41.0554	-1.37504	0.00461283	0.0141188	SMU_RS10145	NC_004350.2	1395758	1395970	-	213	protein_coding	ClbS/DfsB family four-helix bundle protein&&-- && PF08020:Protein of unknown function (DUF1706)	-
SMU_RS02410	236	220	435	339	422	983	201.829	84.9446	158.5	32.6571	40.4981	104.607	142.071	177.365	453.04	904.784	386.776	714.364	-1.3741	0.00544196	0.0161862	SMU_RS02410	NC_004350.2	470946	472646	+	1701	protein_coding	zinc ribbon domain-containing protein&&-- && -	-
SMU_RS00610	19	30	59	43	67	87	20.3831	14.5305	26.9673	5.19626	8.06569	11.6137	18.0208	28.1599	40.0961	72.8428	52.7421	96.8907	-1.372	0.00170021	0.00610756	SMU_RS00610	NC_004350.2	116735	118090	-	1356	protein_coding	hypothetical protein&&-- && -	-
SMU_RS01290	48	102	75	156	139	136	56.2206	53.9382	37.427	20.5819	18.2692	19.8212	65.3778	58.4213	62.6789	184.024	179.323	123.166	-1.37062	4.24094e-06	3.13938e-05	pbp3	NC_004350.2	242290	243531	-	1242	protein_coding	D-alanyl-D-alanine carboxypeptidase PBP3&&sp|Q05523|DACA_GEOSE D-alanyl-D-alanine carboxypeptidase DacA OS=Geobacillus stearothermophilus OX=1422 GN=dacA PE=1 SV=1 && PF00768:D-alanyl-D-alanine carboxypeptidase|PF07943:Penicillin-binding protein 5, C-terminal domain	-
Novel00329	112	255	150	342	265	389	244.269	251.091	139.383	84.02	64.8555	105.569	143.328	111.379	179.28	429.389	448.308	246.332	-1.36835	7.13928e-05	0.000387394	-	NC_004350.2	1948792	1949458	+	667	-	PF13597:Anaerobic ribonucleoside-triphosphate reductase	-
SMU_RS00230	73	228	173	369	362	152	28.5007	40.1892	28.7772	16.228	15.8596	7.38437	154.644	152.148	70.0529	279.87	400.84	284.103	-1.35909	0.000355598	0.00156639	SMU_RS00230	NC_004350.2	32584	36309	+	3726	protein_coding	phosphoribosylformylglycinamidine synthase&&sp|Q97BD5|PURL_THEVO Phosphoribosylformylglycinamidine synthase subunit PurL OS=Thermoplasma volcanium (strain ATCC 51530 / DSM 4299 / JCM 9571 / NBRC 15438 / GSS1) OX=273116 GN=purL PE=3 SV=1 && PF18072:Formylglycinamide ribonucleotide amidotransferase linker domain|PF13507:CobB/CobQ-like glutamine amidotransferase domain|PF02769:AIR synthase related p…	-
SMU_RS00690	214	220	361	343	424	822	348.219	161.623	250.273	62.8693	77.4203	166.436	143.747	178.206	378.839	820.44	386.776	592.84	-1.35709	0.00221494	0.00768264	mleR	NC_004350.2	139471	140364	-	894	protein_coding	LysR family transcriptional regulator MleR&&sp|P16400|MLER_LACLA Malolactic fermentation system transcriptional activator OS=Lactococcus lactis subsp. lactis (strain IL1403) OX=272623 GN=mleR PE=3 SV=1 && PF00126:Bacterial regulatory helix-turn-helix protein, lysR family|PF03466:LysR substrate binding domain	LysR_substrate
SMU_RS05100	127	272	153	370	367	355	227.242	219.733	116.64	74.575	73.6889	79.0406	155.063	154.249	163.61	486.896	478.195	251.259	-1.35602	3.15251e-05	0.000192727	SMU_RS05100	NC_004350.2	1048776	1049588	-	813	protein_coding	Cof-type HAD-IIB family hydrolase&&sp|P75809|YBJI_ECOLI 5-amino-6-(5-phospho-D-ribitylamino)uracil phosphatase YbjI OS=Escherichia coli (strain K12) OX=83333 GN=ybjI PE=1 SV=3 && PF08282:haloacid dehalogenase-like hydrolase	Hydrolase_3
SMU_RS03180	35	125	124	183	168	160	45.5003	73.3665	68.681	26.798	24.5079	25.8823	76.6932	70.6099	73.7399	134.184	219.759	203.635	-1.35595	4.53075e-06	3.34324e-05	SMU_RS03180	NC_004350.2	633512	634630	+	1119	protein_coding	citrate synthase&&sp|Q59939|CISY_STRMU Citrate synthase OS=Streptococcus mutans serotype c (strain ATCC 700610 / UA159) OX=210007 GN=citZ PE=3 SV=2 && PF00285:Citrate synthase, C-terminal domain	Citrate_synt
SMU_RS05940	56	104	98	146	134	217	298.402	250.201	222.489	87.6339	80.1251	143.883	61.1869	56.3198	100.01	214.695	182.839	160.937	-1.35206	7.19096e-05	0.000389287	SMU_RS05940	NC_004350.2	1217684	1217956	-	273	protein_coding	chorismate mutase&&-- && PF01817:Chorismate mutase type II	-
SMU_RS01295	532	1328	1135	2131	1791	1779	469.033	528.606	426.341	211.632	177.19	195.166	893.077	752.752	819.896	2039.6	2334.72	1863.91	-1.33929	2.39536e-09	3.3434e-08	SMU_RS01295	NC_004350.2	243822	245471	+	1650	protein_coding	peptide ABC transporter substrate-binding protein&&sp|A2RI74|DPPA_LACLM Dipeptide-binding protein OS=Lactococcus lactis subsp. cremoris (strain MG1363) OX=416870 GN=dppA PE=1 SV=1 && PF00496:Bacterial extracellular solute-binding proteins, family 5 Middle	-
SMU_RS02835	42	129	109	191	191	142	65.2754	90.5173	72.1765	33.438	33.3107	27.4615	80.0459	80.2768	65.4442	161.021	226.791	179.001	-1.33866	3.07364e-06	2.39785e-05	SMU_RS02835	NC_004350.2	552813	553748	-	936	protein_coding	dihydroorotate oxidase&&sp|Q3K2G4|PYRDA_STRA1 Putative dihydroorotate dehydrogenase A (fumarate) OS=Streptococcus agalactiae serotype Ia (strain ATCC 27591 / A909 / CDC SS700) OX=205921 GN=pyrD PE=3 SV=1 && PF01180:Dihydroorotate dehydrogenase	DHO_dh
SMU_RS01225	12	10	14	23	23	28	29.5372	11.113	14.682	6.37709	6.35282	8.57597	9.63903	9.66684	12.9045	46.006	17.5807	22.991	-1.33569	0.0100378	0.0275565	SMU_RS01225	NC_004350.2	227612	228202	-	591	protein_coding	VanZ family protein&&-- && PF04892:VanZ like family	-
SMU_RS01985	163	445	542	886	724	525	165.701	204.239	234.75	101.456	82.5896	66.4098	371.312	304.295	241.959	624.914	782.342	890.081	-1.328	3.17406e-06	2.45963e-05	SMU_RS01985	NC_004350.2	382345	383775	+	1431	protein_coding	NCS2 family permease&&sp|P31466|ADEP_ECOLI Adenine permease AdeP OS=Escherichia coli (strain K12) OX=83333 GN=adeP PE=1 SV=2 && PF00860:Permease family	-
SMU_RS09680	71	224	244	354	350	290	163.166	232.414	238.908	91.6393	90.2591	82.9291	148.357	147.104	133.654	272.202	393.808	400.701	-1.32561	7.3654e-07	6.5637e-06	SMU_RS09680	NC_004350.2	1987509	1988141	+	633	protein_coding	ABC transporter permease&&sp|G2JZ43|OPUCB_LISM4 Carnitine transport permease protein OpuCB OS=Listeria monocytogenes serotype 1/2a (strain 10403S) OX=393133 GN=opuCB PE=1 SV=1 && PF00528:Binding-protein-dependent transport system inner membrane component	BPD_transp_1
SMU_RS02545	45	91	91	162	105	173	88.7018	80.9846	76.4241	35.97	23.2252	42.4329	67.8923	44.1312	79.7313	172.522	159.984	149.442	-1.32504	6.1338e-05	0.000344116	SMU_RS02545	NC_004350.2	496725	497462	-	738	protein_coding	DUF975 family protein&&-- && PF06161:Protein of unknown function (DUF975)	-
SMU_RS00750	51	134	167	335	266	65	363.677	431.412	507.378	269.09	212.852	57.6761	140.395	111.799	29.9568	195.525	235.582	274.25	-1.32501	0.00919568	0.0255472	SMU_RS00750	NC_004350.2	153813	154016	+	204	protein_coding	Blp family class II bacteriocin&&-- && PF10439:Bacteriocin class II with double-glycine leader peptide	-
SMU_RS00705	26	121	75	200	180	34	40.0237	84.0952	49.1897	34.6801	31.0933	6.51268	83.8177	75.6535	15.6697	99.6796	212.727	123.166	-1.32165	0.0219719	0.0537182	SMU_RS00705	NC_004350.2	142800	143744	+	945	protein_coding	AEC family transporter&&-- && PF03547:Membrane transport protein	-
SMU_RS03335	6	10	13	25	20	12	15.3127	11.5224	14.1356	7.18699	5.72772	3.81082	10.4772	8.40595	5.53049	23.003	17.5807	21.3488	-1.32002	0.0159048	0.0409461	thiT	NC_004350.2	665446	666015	-	570	protein_coding	energy-coupled thiamine transporter ThiT&&-- && PF09515:Thiamine transporter protein (Thia_YuaJ)	-
SMU_RS09675	67	271	213	387	385	245	84.6055	154.502	114.597	55.0479	54.555	38.4969	162.187	161.814	112.914	256.867	476.437	349.792	-1.31892	6.00513e-05	0.000337716	SMU_RS09675	NC_004350.2	1986361	1987512	+	1152	protein_coding	betaine/proline/choline family ABC transporter ATP-binding protein&&sp|G2JZ44|OPUCA_LISM4 Carnitine transport ATP-binding protein OpuCA OS=Listeria monocytogenes serotype 1/2a (strain 10403S) OX=393133 GN=opuCA PE=1 SV=1 && PF00005:ABC transporter|PF00571:CBS domain	ABC_tran
SMU_RS06680	26	64	53	79	89	108	42.0249	46.7041	36.4988	14.3836	16.1426	21.7217	33.108	37.4065	49.7744	99.6796	112.517	87.0374	-1.31549	8.47252e-05	0.000451283	SMU_RS06680	NC_004350.2	1397184	1398083	-	900	protein_coding	helix-turn-helix transcriptional regulator&&sp|O34920|YOBV_BACSU Uncharacterized HTH-type transcriptional regulator YobV OS=Bacillus subtilis (strain 168) OX=224308 GN=yobV PE=4 SV=1 && PF08279:HTH domain|PF13280:WYL domain	HTH_11
SMU_RS07920	243	777	836	1525	1367	587	365.936	528.277	536.382	258.687	231.003	109.995	639.11	574.546	270.533	931.621	1366.02	1372.89	-1.30806	0.000528983	0.00221409	fabK	NC_004350.2	1648255	1649220	-	966	protein_coding	enoyl-[acyl-carrier-protein] reductase FabK&&sp|P71847|IPDC_MYCTU (3aS,4S,5R,7aS)-5-hydroxy-7a-methyl-1-oxo-octahydro-1H-indene-4-carboxyl-CoA dehydrogenase OS=Mycobacterium tuberculosis (strain ATCC 25618 / H37Rv) OX=83332 GN=ipdC PE=1 SV=3 && PF03060:Nitronate monooxygenase	NPD
Novel00026	186	314	206	608	544	352	396.158	301.944	186.935	145.87	130.018	93.2899	254.806	228.642	162.228	713.092	552.034	338.296	-1.30485	0.000233495	0.00110153	-	NC_004350.2	170347	171029	-	683	-	PF00380:Ribosomal protein S9/S16	-
SMU_RS02355	54	67	58	112	124	148	101.099	56.6332	46.2649	23.62	26.0512	34.4789	46.9379	52.1169	68.2094	207.027	117.791	95.2485	-1.29717	0.000628395	0.00254544	SMU_RS02355	NC_004350.2	458891	459667	-	777	protein_coding	glycyl-radical enzyme activating protein&&sp|Q30W71|CUTD_OLEA2 Choline trimethylamine-lyase activating enzyme OS=Oleidesulfovibrio alaskensis (strain ATCC BAA-1058 / DSM 17464 / G20) OX=207559 GN=cutD PE=1 SV=2 && PF13353:4Fe-4S single cluster domain|PF04055:Radical SAM superfamily	Radical_SAM
SMU_RS06885	181	288	324	550	588	487	371.896	267.163	283.633	127.295	135.572	124.511	230.499	247.135	224.446	693.923	506.325	532.078	-1.29517	1.51311e-07	1.5243e-06	yycF	NC_004350.2	1446201	1446908	-	708	protein_coding	response regulator YycF&&sp|A0A0H2ZN37|WALR_STRP2 Transcriptional regulatory protein WalR OS=Streptococcus pneumoniae serotype 2 (strain D39 / NCTC 7466) OX=373153 GN=walR PE=1 SV=1 && PF00072:Response regulator receiver domain|PF00486:Transcriptional regulatory protein, C terminal	Response_reg
Novel00282	123	297	164	473	421	300	271.929	296.448	154.477	117.792	104.444	82.5292	198.229	176.945	138.262	471.561	522.147	269.323	-1.29443	0.000127711	0.000643274	-	NC_004350.2	1737116	1737773	+	658	-	PF20511:Phosphomannose isomerase type I, catalytic domain	-
SMU_RS02125	138	472	404	800	772	364	46.6643	72.0592	58.2044	30.4721	29.2936	15.3159	335.271	324.47	167.758	529.069	829.81	663.455	-1.29229	0.000268686	0.00123724	SMU_RS02125	NC_004350.2	407739	412040	-	4302	protein_coding	2-hydroxyacyl-CoA dehydratase&&sp|P11568|HGDC_ACIFV (R)-2-hydroxyglutaryl-CoA dehydratase activating ATPase OS=Acidaminococcus fermentans (strain ATCC 25085 / DSM 20731 / CCUG 9996 / CIP 106432 / VR4) OX=591001 GN=hgdC PE=1 SV=2 && PF01869:BadF/BadG/BcrA/BcrD ATPase family|PF09989:CoA enzyme activase uncharacterised domain (DUF2229)	BcrAD_BadFG
SMU_RS09670	6	9	11	31	11	11	11.5453	7.81877	9.01812	6.71927	2.37518	2.6338	12.9917	4.62327	5.06962	23.003	15.8226	18.0644	-1.29132	0.0417159	0.091013	SMU_RS09670	NC_004350.2	1985154	1985909	+	756	protein_coding	SDR family NAD(P)-dependent oxidoreductase&&sp|Q05016|YM71_YEAST NADP-dependent 3-hydroxy acid dehydrogenase OS=Saccharomyces cerevisiae (strain ATCC 204508 / S288c) OX=559292 GN=YMR226C PE=1 SV=1 && PF00106:short chain dehydrogenase	adh_short
SMU_RS06110	21	34	61	92	79	59	27.1546	19.8492	33.6064	13.4004	11.4631	9.49319	38.5561	33.2035	27.1916	80.5104	59.7744	100.175	-1.28126	0.000436301	0.00186515	queG	NC_004350.2	1250791	1251915	-	1125	protein_coding	tRNA epoxyqueuosine(34) reductase QueG&&sp|F9VEN7|QUEG_LACGL Epoxyqueuosine reductase OS=Lactococcus garvieae (strain Lg2) OX=420890 GN=queG PE=3 SV=2 && PF13484:4Fe-4S double cluster binding domain|PF08331:Epoxyqueuosine reductase QueG, DUF1730	-
SMU_RS07630	406	1040	594	1370	1348	1417	1158.06	1339.31	721.874	440.182	431.466	502.935	574.151	566.561	653.059	1556.54	1828.39	975.476	-1.28059	2.35515e-05	0.000148285	SMU_RS07630	NC_004350.2	1596404	1596913	-	510	protein_coding	YbhB/YbcL family Raf kinase inhibitor-like protein&&-- && PF01161:Phosphatidylethanolamine-binding protein	-
SMU_RS03920	204	274	243	408	531	624	504.695	306.049	256.138	113.701	147.416	192.097	170.988	223.178	287.586	782.101	481.712	399.058	-1.27831	0.000315798	0.00141803	SMU_RS03920	NC_004350.2	796274	796861	+	588	protein_coding	TMEM175 family protein&&sp|A0A086F3E3|TM175_CHRP1 Potassium channel HX13_20290 OS=Chryseobacterium sp. (strain P1-3) OX=1517683 GN=HX13_20290 PE=1 SV=1 && PF06736:Endosomal/lysosomal potassium channel TMEM175	-
SMU_RS03130	27	33	51	64	66	98	159.663	88.1042	128.493	42.6311	43.7961	72.1113	26.8217	27.7396	45.1657	103.513	58.0164	83.753	-1.27525	0.00126824	0.00476257	SMU_RS03130	NC_004350.2	620728	620973	+	246	protein_coding	helix-turn-helix transcriptional regulator&&sp|C0H3X9|YGZD_BACSU Uncharacterized HTH-type transcriptional regulator YgzD OS=Bacillus subtilis (strain 168) OX=224308 GN=ygzD PE=4 SV=1 && PF01381:Helix-turn-helix	HTH_3
SMU_RS05365	23	46	55	89	85	74	12.7025	11.4699	12.9417	5.53677	5.2678	5.08544	37.2989	35.7253	34.1047	88.1781	80.8713	90.3218	-1.27307	3.9766e-05	0.000235646	SMU_RS05365	NC_004350.2	1104674	1107307	-	2634	protein_coding	FtsX-like permease family protein&&-- && PF02687:FtsX-like permease C-terminal	-
SMU_RS01635	307	421	913	782	1065	1396	361.323	223.708	457.823	103.674	140.656	204.446	327.727	447.617	643.381	1176.99	740.148	1499.34	-1.26793	0.00070281	0.00280277	SMU_RS01635	NC_004350.2	314437	315672	+	1236	protein_coding	hypothetical protein&&-- && -	-
SMU_RS08920	86	116	181	167	241	375	95.646	58.2462	85.7662	20.9214	30.0771	51.8963	69.9878	101.292	172.828	329.709	203.936	297.241	-1.267	0.00156881	0.00571531	SMU_RS08920	NC_004350.2	1838982	1840289	-	1308	protein_coding	extracellular solute-binding protein&&-- && PF01547:Bacterial extracellular solute-binding protein	SBP_bac_1
SMU_RS00440	163	467	622	876	800	719	55.505	71.7965	90.2411	33.6012	30.5693	30.4656	367.121	336.238	331.369	624.914	821.019	1021.46	-1.25931	3.32793e-06	2.57027e-05	fruA	NC_004350.2	77576	81847	+	4272	protein_coding	fructan beta-fructosidase&&sp|Q03174|FRUA_STRMU Fructan beta-fructosidase OS=Streptococcus mutans serotype c (strain ATCC 700610 / UA159) OX=210007 GN=fruA PE=2 SV=2 && PF08244:Glycosyl hydrolases family 32 C terminal|PF02368:Bacterial Ig-like domain (group 2)|PF00251:Glycosyl hydrolases family 32 N-terminal domain|PF12733:Cadherin-like beta sandwich domain	-
Novel00311	35	77	94	152	170	92	177.404	176.208	202.998	86.7848	96.6927	58.0254	63.7014	71.4505	42.4005	134.184	135.371	154.368	-1.25883	0.000110081	0.000565537	-	NC_004350.2	1838164	1838450	+	287	-	-	-
SMU_RS08960	9	43	46	64	58	64	39.6739	85.58	86.3951	31.7796	28.6907	35.1058	26.8217	24.3772	29.496	34.5045	75.5971	75.5419	-1.25464	0.00138925	0.00512561	SMU_RS08960	NC_004350.2	1845643	1845972	-	330	protein_coding	thioredoxin family protein&&sp|O34357|YTPP_BACSU Thioredoxin-like protein YtpP OS=Bacillus subtilis (strain 168) OX=224308 GN=ytpP PE=2 SV=1 && PF00085:Thioredoxin	-
SMU_RS01375	24	81	43	141	116	44	52.4219	79.8782	40.0165	34.6918	28.4322	11.9589	59.0915	48.7545	20.2785	92.0119	142.404	70.6153	-1.254	0.00860809	0.0241757	SMU_RS01375	NC_004350.2	263751	264416	+	666	protein_coding	3-keto-L-gulonate-6-phosphate decarboxylase UlaD&&sp|P37678|SGBH_ECOLI 3-keto-L-gulonate-6-phosphate decarboxylase SgbH OS=Escherichia coli (strain K12) OX=83333 GN=sgbH PE=1 SV=1 && PF00215:Orotidine 5'-phosphate decarboxylase / HUMPS family	-
SMU_RS01165	43	113	125	220	197	143	69.891	82.9226	86.563	40.2793	35.931	28.9218	92.1994	82.7986	65.9051	164.855	198.662	205.277	-1.24924	1.27515e-05	8.49004e-05	SMU_RS01165	NC_004350.2	214544	215438	-	895	protein_coding	IS982 family transposase&&-- && PF01609:Transposase DDE domain	Transposase_11
SMU_RS06630	335	754	758	1572	1460	762	560.147	569.206	540.002	296.084	273.943	158.543	658.807	613.634	351.186	1284.33	1325.59	1244.8	-1.2472	4.89828e-05	0.000283773	rfbA	NC_004350.2	1389825	1390694	-	870	protein_coding	glucose-1-phosphate thymidylyltransferase RfbA&&sp|P95778|RMLA_STRMU Glucose-1-phosphate thymidylyltransferase OS=Streptococcus mutans serotype c (strain ATCC 700610 / UA159) OX=210007 GN=rmlA PE=3 SV=1 && PF00483:Nucleotidyl transferase	-
SMU_RS05355	36	99	63	145	120	140	29.5372	36.6728	22.023	13.4011	11.0484	14.2933	60.7678	50.4357	64.5224	138.018	174.049	103.46	-1.24096	0.000138998	0.000695588	SMU_RS05355	NC_004350.2	1102087	1103859	-	1773	protein_coding	ABC transporter ATP-binding protein&&sp|A0R6H8|IRTA_MYCS2 Mycobactin import ATP-binding/permease protein IrtA OS=Mycolicibacterium smegmatis (strain ATCC 700084 / mc(2)155) OX=246196 GN=irtA PE=1 SV=1 && PF00664:ABC transporter transmembrane region|PF00005:ABC transporter	ABC_tran
SMU_RS00310	98	232	169	519	436	109	113.144	120.93	83.1307	67.4961	56.4862	15.6592	217.507	183.25	50.2353	375.715	407.873	277.534	-1.23275	0.012866	0.0340692	purD	NC_004350.2	51039	52298	+	1260	protein_coding	phosphoribosylamine--glycine ligase&&sp|Q5XEF0|PUR2_STRP6 Phosphoribosylamine--glycine ligase OS=Streptococcus pyogenes serotype M6 (strain ATCC BAA-946 / MGAS10394) OX=286636 GN=purD PE=3 SV=2 && PF02843:Phosphoribosylglycinamide synthetase, C domain|PF02844:Phosphoribosylglycinamide synthetase, N domain|PF01071:Phosphoribosylglycinamide synthetase, ATP-grasp (A) domain	-
SMU_RS10150	6	4	10	8	12	23	145.471	43.7851	103.298	21.8485	32.648	69.3888	3.35271	5.04357	10.6001	23.003	7.03228	16.4222	-1.22596	0.0851399	0.161431	SMU_RS10150	NC_004350.2	1396087	1396146	-	60	protein_coding	hypothetical protein&&-- && -	-
SMU_RS06595	160	356	226	609	470	511	324.621	326.098	195.359	139.181	107.005	129.007	255.225	197.54	235.507	613.413	625.873	371.141	-1.22207	5.61312e-05	0.00031914	budA	NC_004350.2	1381765	1382481	-	717	protein_coding	acetolactate decarboxylase&&sp|Q8L208|ALDC_STRTR Alpha-acetolactate decarboxylase OS=Streptococcus thermophilus OX=1308 GN=aldC PE=1 SV=1 && PF03306:Alpha-acetolactate decarboxylase	-
SMU_RS00365	65	238	265	537	466	120	72.7914	120.333	126.439	67.7403	58.5603	16.7219	225.05	195.859	55.3049	249.199	418.421	435.187	-1.21594	0.0148232	0.0384605	purB	NC_004350.2	59244	60542	+	1299	protein_coding	adenylosuccinate lyase&&sp|P72478|PUR8_STRMU Adenylosuccinate lyase OS=Streptococcus mutans serotype c (strain ATCC 700610 / UA159) OX=210007 GN=purB PE=3 SV=2 && PF10397:Adenylosuccinate lyase C-terminus|PF00206:Lyase	-
SMU_RS04565	118	154	209	260	326	458	177.697	104.703	134.096	44.104	55.0893	85.8224	108.963	137.017	211.081	452.392	270.743	343.223	-1.21465	0.00064436	0.00260555	SMU_RS04565	NC_004350.2	938639	939604	+	966	protein_coding	hypothetical protein&&-- && -	-
SMU_RS09060	49	151	178	254	234	261	56.707	78.8968	87.7667	33.1116	30.3883	37.5853	106.448	98.3496	120.288	187.858	265.469	292.314	-1.21362	2.10926e-05	0.000133894	tyrS	NC_004350.2	1867018	1868274	+	1257	protein_coding	tyrosine--tRNA ligase&&sp|Q8DS44|SYY_STRMU Tyrosine--tRNA ligase OS=Streptococcus mutans serotype c (strain ATCC 700610 / UA159) OX=210007 GN=tyrS PE=3 SV=2 && PF22421:Tyrosine--tRNA ligase SYY-like C-terminal domain|PF00579:tRNA synthetases class I (W and Y)	-
SMU_RS05910	7	15	10	26	21	21	15.4287	14.9267	9.39077	6.45523	5.194	5.75954	10.8963	8.82624	9.67837	26.8368	26.3711	16.4222	-1.21205	0.0167402	0.0427171	SMU_RS05910	NC_004350.2	1212113	1212772	-	660	protein_coding	NAD(P)-dependent oxidoreductase&&-- && PF13460:NAD(P)H-binding	-
SMU_RS06730	33	81	49	145	132	73	88.4077	97.9722	55.9296	43.7573	39.6826	24.3352	60.7678	55.4792	33.6438	126.516	142.404	80.4685	-1.21191	0.00159811	0.00581292	SMU_RS06730	NC_004350.2	1406966	1407508	-	543	protein_coding	GNAT family N-acetyltransferase&&-- && PF13302:Acetyltransferase (GNAT) domain	-
SMU_RS08795	23	79	69	132	122	94	61.2789	95.0281	78.3252	39.6153	36.4749	31.1636	55.3197	51.2763	43.3222	88.1781	138.888	113.313	-1.20427	0.000160598	0.000796798	SMU_RS08795	NC_004350.2	1814206	1814751	-	546	protein_coding	ECF-type riboflavin transporter substrate-binding protein&&sp|Q93D98|Y1935_STRMU UPF0397 protein SMU_1935c OS=Streptococcus mutans serotype c (strain ATCC 700610 / UA159) OX=210007 GN=SMU_1935c PE=3 SV=1 && PF07155:ECF-type riboflavin transporter, S component	-
Novel00141	9	9	22	18	21	45	46.9261	21.1863	48.8724	10.5718	12.2869	29.1958	7.54359	8.82624	20.7394	34.5045	15.8226	36.1287	-1.20426	0.0415487	0.0907336	-	NC_004350.2	938503	938781	-	279	-	-	-
sRNA00013	5	8	2	10	10	14	79.9291	57.7386	13.6218	18.007	17.9385	27.8483	4.19088	4.20297	6.45224	19.1692	14.0646	3.28443	-1.19464	0.109769	0.197772	-	NC_004350.2	496540	496630	-	91	-	-	-
SMU_RS09380	37	89	63	130	143	132	180.618	196.151	131.03	71.4841	78.3333	80.1808	54.4815	60.1025	60.8354	141.852	156.468	103.46	-1.18863	9.41593e-05	0.000493591	SMU_RS09380	NC_004350.2	1927206	1927503	-	298	protein_coding	LlsX family protein&&-- && PF19388:Family of unknown function (DUF5963)	-
SMU_RS07635	421	984	642	1502	1489	1470	990.991	1045.74	643.86	398.257	393.308	430.568	629.471	625.823	677.486	1614.04	1729.94	1054.3	-1.18486	1.68645e-05	0.00011007	SMU_RS07635	NC_004350.2	1596939	1597556	-	618	protein_coding	SAP domain-containing protein&&-- && PF18953:SAP domain-containing new25	-
SMU_RS04625	339	902	907	1518	1530	1407	112.9	135.626	128.697	56.9471	57.1788	58.3074	636.176	643.055	648.45	1299.67	1585.78	1489.49	-1.18466	2.23352e-08	2.5757e-07	gtfC	NC_004350.2	955738	960105	+	4368	protein_coding	glucosyltransferase GtfC&&sp|P13470|GTFC_STRMU Glucosyltransferase-SI OS=Streptococcus mutans serotype c (strain ATCC 700610 / UA159) OX=210007 GN=gtfC PE=1 SV=2 && PF19127:Choline-binding repeat|PF02324:Glycosyl hydrolase family 70	-
SMU_RS02150	35	99	155	233	226	128	55.4628	70.8288	104.649	41.5906	40.1876	25.2394	97.6476	94.9872	58.9919	134.184	174.049	254.543	-1.17606	0.0012273	0.0046407	glyQ	NC_004350.2	414774	415691	+	918	protein_coding	glycine--tRNA ligase subunit alpha&&sp|Q8CWY6|SYGA_STRMU Glycine--tRNA ligase alpha subunit OS=Streptococcus mutans serotype c (strain ATCC 700610 / UA159) OX=210007 GN=glyQ PE=3 SV=1 && PF02091:Glycyl-tRNA synthetase alpha subunit	-
Novel00215	5	10	19	22	24	25	62.167	56.1347	100.65	30.8119	33.4851	38.6782	9.21994	10.0871	11.5219	19.1692	17.5807	31.2021	-1.17238	0.0219788	0.0537182	-	NC_004350.2	1473769	1473885	+	117	-	-	-
SMU_RS08940	20	55	82	113	105	104	73.4701	91.219	128.341	46.759	43.2833	47.5391	47.357	44.1312	47.931	76.6766	96.6939	134.662	-1.17163	0.000392904	0.00170479	SMU_RS08940	NC_004350.2	1843662	1844057	-	396	protein_coding	single-stranded DNA-binding protein&&sp|Q8E220|SSB2_STRA5 Single-stranded DNA-binding protein 2 OS=Streptococcus agalactiae serotype V (strain ATCC BAA-611 / 2603 V/R) OX=208435 GN=ssb2 PE=3 SV=1 && PF00436:Single-strand binding protein family	-
SMU_RS03735	189	472	526	1073	934	506	371.039	418.352	439.959	237.281	205.757	123.607	449.682	392.558	233.203	724.594	829.81	863.805	-1.1705	0.000211447	0.00101855	SMU_RS03735	NC_004350.2	751261	752001	-	741	protein_coding	amino acid ABC transporter ATP-binding protein&&sp|P54537|ARTM_BACSU Arginine transport ATP-binding protein ArtM OS=Bacillus subtilis (strain 168) OX=224308 GN=artM PE=1 SV=1 && PF00005:ABC transporter	ABC_tran
SMU_RS08560	204	157	338	390	454	782	543.518	188.853	383.68	117.045	135.734	259.255	163.444	190.815	360.404	782.101	276.017	555.069	-1.16928	0.00999975	0.0275408	SMU_RS08560	NC_004350.2	1763875	1764420	-	546	protein_coding	CvpA family protein&&-- && PF02674:Colicin V production protein	-
SMU_RS09055	265	805	627	1323	1303	952	163.693	224.503	165.014	92.0558	90.3192	73.1743	554.454	547.647	438.753	1015.97	1415.25	1029.67	-1.16921	8.3978e-06	5.80827e-05	pbp1b	NC_004350.2	1864496	1866850	-	2355	protein_coding	penicillin-binding protein PBP1B&&sp|A7GHV1|PBPA_CLOBL Penicillin-binding protein 1A OS=Clostridium botulinum (strain Langeland / NCTC 10281 / Type F) OX=441772 GN=pbpA PE=3 SV=1 && PF00912:Transglycosylase|PF00905:Penicillin binding protein transpeptidase domain	-
SMU_RS00470	10	54	55	106	92	41	19.3961	47.2879	45.4513	23.1594	20.0241	9.89544	44.4234	38.6674	18.8959	38.3383	94.9358	90.3218	-1.16645	0.013549	0.0357145	truA	NC_004350.2	89443	90192	+	750	protein_coding	tRNA pseudouridine(38-40) synthase TruA&&sp|Q8DWH1|TRUA_STRMU tRNA pseudouridine synthase A OS=Streptococcus mutans serotype c (strain ATCC 700610 / UA159) OX=210007 GN=truA PE=3 SV=1 && PF01416:tRNA pseudouridine synthase	-
SMU_RS03485	125	247	221	425	418	461	221.215	197.353	166.635	84.7226	83.0101	101.518	178.113	175.684	212.463	479.229	434.244	362.93	-1.16637	3.79044e-06	2.83304e-05	SMU_RS03485	NC_004350.2	697005	697826	+	822	protein_coding	Cof-type HAD-IIB family hydrolase&&sp|P0A8Y6|YIDA_ECOL6 Sugar phosphatase YidA OS=Escherichia coli O6:H1 (strain CFT073 / ATCC 700928 / UPEC) OX=199310 GN=yidA PE=3 SV=1 && PF08282:haloacid dehalogenase-like hydrolase	Hydrolase_3
SMU_RS10055	1	3	3	8	5	2	2.57016	3.48115	3.28511	2.31609	1.44205	0.639626	3.35271	2.10149	0.921749	3.83383	5.27421	4.92665	-1.1648	0.255237	0.385016	SMU_RS10055	NC_004350.2	1301468	1302033	+	566	protein_coding	ISAs1 family transposase&&-- && -	-
SMU_RS00755	95	180	222	528	437	134	639.803	547.314	637.007	400.555	330.259	112.296	221.279	183.67	61.7572	364.214	316.453	364.572	-1.16189	0.00971681	0.0268662	SMU_RS00755	NC_004350.2	154046	154261	+	216	protein_coding	bacteriocin class II family protein&&-- && PF10439:Bacteriocin class II with double-glycine leader peptide	-
SMU_RS01735	368	810	602	1437	1269	1243	811.11	806.044	565.324	356.775	313.866	340.91	602.23	533.357	572.867	1410.85	1424.04	988.614	-1.16023	4.86975e-06	3.57063e-05	rpe	NC_004350.2	329429	330088	+	660	protein_coding	ribulose-phosphate 3-epimerase&&sp|P51012|RPE_RHOCA Ribulose-phosphate 3-epimerase OS=Rhodobacter capsulatus OX=1061 GN=rpe PE=3 SV=2 && PF00834:Ribulose-phosphate 3 epimerase family	-
SMU_RS04230	17	35	34	46	71	70	50.5727	47.0085	43.0938	15.4146	23.7015	25.912	19.2781	29.8411	32.2612	65.1751	61.5325	55.8353	-1.15717	0.00236381	0.00809002	queF	NC_004350.2	871725	872213	-	489	protein_coding	preQ(1) synthase&&sp|Q8DUL0|QUEF_STRMU NADPH-dependent 7-cyano-7-deazaguanine reductase OS=Streptococcus mutans serotype c (strain ATCC 700610 / UA159) OX=210007 GN=queF PE=3 SV=1 && PF14489:QueF-like protein	-
SMU_RS04235	12	38	23	62	68	29	24.3466	34.8082	19.8817	14.1695	15.4816	7.32135	25.9835	28.5802	13.3654	46.006	66.8067	37.771	-1.153	0.0120469	0.0323062	queE	NC_004350.2	872226	872942	-	717	protein_coding	7-carboxy-7-deazaguanine synthase QueE&&sp|Q81G67|QUEE_BACCR 7-carboxy-7-deazaguanine synthase OS=Bacillus cereus (strain ATCC 14579 / DSM 31 / CCUG 7414 / JCM 2152 / NBRC 15305 / NCIMB 9373 / NCTC 2599 / NRRL B-3711) OX=226900 GN=queE PE=3 SV=1 && PF04055:Radical SAM superfamily|PF13353:4Fe-4S single cluster domain	Radical_SAM
SMU_RS01365	72	127	125	255	230	241	371.415	295.782	274.73	148.174	133.139	154.696	106.868	96.6684	111.071	276.036	223.275	205.277	-1.1495	1.30591e-05	8.66993e-05	SMU_RS01365	NC_004350.2	262880	263161	+	282	protein_coding	PTS sugar transporter subunit IIB&&sp|Q9EXD8|ULAB_MYCPN Ascorbate-specific PTS system EIIB component OS=Mycoplasma pneumoniae (strain ATCC 29342 / M129 / Subtype 1) OX=272634 GN=ulaB PE=1 SV=1 && PF02302:PTS system, Lactose/Cellobiose specific IIB subunit	PTS_IIB
SMU_RS05790	207	211	330	514	566	679	448.102	206.22	304.362	125.336	137.491	182.9	215.411	237.888	312.934	793.603	370.953	541.931	-1.14757	0.000993628	0.00385634	SMU_RS05790	NC_004350.2	1190156	1190827	-	672	protein_coding	zeta toxin family protein&&-- && PF06414:Zeta toxin	-
SMU_RS00190	1304	3143	4019	7020	7015	4027	1463.69	1592.78	1922.02	887.594	883.587	562.457	2942	2948.39	1855.94	4999.31	5525.62	6600.06	-1.14488	6.29624e-05	0.000350682	pcsB	NC_004350.2	25082	26377	+	1296	protein_coding	glucan-binding protein GbpB&&sp|A0A0H2ZQ76|PCSB_STRP2 Peptidoglycan hydrolase PcsB OS=Streptococcus pneumoniae serotype 2 (strain D39 / NCTC 7466) OX=373153 GN=pcsB PE=1 SV=1 && PF24568:Peptidoglycan hydrolase PcsB, coiled-coil domain|PF05257:CHAP domain	-
SMU_RS08535	22	55	36	107	93	53	156.88	177.072	109.375	85.948	74.4182	47.0282	44.8425	39.0876	24.4264	84.3443	96.6939	59.1198	-1.13958	0.0037479	0.0117668	SMU_RS08535	NC_004350.2	1757367	1757570	+	204	protein_coding	hypothetical protein&&-- && -	-
SMU_RS04210	1712	6372	5785	10258	10144	8331	567.433	953.516	816.926	382.983	377.286	343.593	4299.01	4263.5	3839.55	6563.52	11202.4	9500.22	-1.13708	3.95009e-05	0.000234676	gtfD	NC_004350.2	864064	868452	+	4389	protein_coding	glucosyltransferase-S&&sp|P49331|GTFD_STRMU Glucosyltransferase-S OS=Streptococcus mutans serotype c (strain ATCC 700610 / UA159) OX=210007 GN=gtfD PE=1 SV=3 && PF19258:KxYKxGKxW signal peptide|PF02324:Glycosyl hydrolase family 70|PF19127:Choline-binding repeat	-
SMU_RS09690	109	249	272	498	459	416	238.083	245.552	253.128	122.529	112.503	113.066	208.706	192.916	191.724	417.888	437.76	446.683	-1.13636	3.10747e-07	2.93878e-06	SMU_RS09690	NC_004350.2	1989078	1989743	+	666	protein_coding	ABC transporter permease&&sp|G2JZ41|OPUCD_LISM4 Carnitine transport permease protein OpuCD OS=Listeria monocytogenes serotype 1/2a (strain 10403S) OX=393133 GN=opuCD PE=1 SV=1 && PF00528:Binding-protein-dependent transport system inner membrane component	BPD_transp_1
SMU_RS00290	232	219	285	373	549	877	244.56	104.228	128	44.2906	64.9411	115.036	156.32	230.743	404.187	889.449	385.018	468.031	-1.13289	0.0116568	0.0313837	SMU_RS00290	NC_004350.2	45781	47160	+	1380	protein_coding	Eco57I restriction-modification methylase domain-containing protein&&sp|P17744|MTHC_HAEIF Type II methyltransferase M.HincII OS=Haemophilus influenzae OX=727 GN=hincIIM PE=3 SV=1 && PF07669:Eco57I restriction-modification methylase	-
SMU_RS09330	13	37	31	62	58	57	26.4863	34.0346	26.9097	14.229	13.2604	14.4507	25.9835	24.3772	26.2698	49.8398	65.0486	50.9087	-1.12725	0.00161888	0.00587001	treR	NC_004350.2	1914422	1915135	+	714	protein_coding	trehalose operon repressor&&sp|P39796|TRER_BACSU HTH-type transcriptional regulator TreR OS=Bacillus subtilis (strain 168) OX=224308 GN=treR PE=1 SV=2 && PF00392:Bacterial regulatory proteins, gntR family|PF07702:UTRA domain	UTRA
SMU_RS05930	123	264	177	465	447	383	146.543	142.006	89.8468	62.405	59.7611	56.78	194.876	187.873	176.515	471.561	464.131	290.672	-1.12605	9.01202e-05	0.000475646	SMU_RS05930	NC_004350.2	1215168	1216388	-	1221	protein_coding	voltage-gated chloride channel family protein&&sp|Q4VFY6|SYCA_RHITR Symbiosis-assisting ClC homolog OS=Rhizobium tropici OX=398 GN=sycA PE=3 SV=1 && PF00654:Voltage gated chloride channel	Voltage_CLC
SMU_RS01310	151	470	414	957	872	413	208.605	293.148	243.678	148.924	135.181	70.996	401.068	366.499	190.341	578.908	826.293	679.877	-1.12446	0.00137567	0.00509175	SMU_RS01310	NC_004350.2	247543	248595	+	1053	protein_coding	ABC transporter ATP-binding protein&&sp|A2RI77|DPPD_LACLM Dipeptide transport ATP-binding protein DppD OS=Lactococcus lactis subsp. cremoris (strain MG1363) OX=416870 GN=dppD PE=1 SV=1 && PF00005:ABC transporter|PF08352:Oligopeptide/dipeptide transporter, C-terminal region	ABC_tran
SMU_RS02425	91	71	132	194	210	312	163.43	57.5693	101.003	39.2463	42.3215	69.724	81.3031	88.2624	143.793	348.879	124.823	216.772	-1.12391	0.00885325	0.0247144	SMU_RS02425	NC_004350.2	474477	475286	+	810	protein_coding	DNA-methyltransferase&&sp|P09358|MTD22_STREE Type II methyltransferase M2.DpnII OS=Streptococcus pneumoniae OX=1313 GN=dpnA PE=1 SV=1 && PF01555:DNA methylase	N6_N4_Mtase
SMU_RS01235	83	187	218	396	358	323	77.6968	79.0329	86.9462	41.7567	37.6061	37.6239	165.959	150.466	148.862	318.208	328.759	358.003	-1.11449	1.93795e-06	1.58665e-05	SMU_RS01235	NC_004350.2	229245	230798	-	1554	protein_coding	ABC transporter substrate-binding protein/permease&&sp|P54536|ARTQ_BACSU Arginine transport system permease protein ArtQ OS=Bacillus subtilis (strain 168) OX=224308 GN=artQ PE=1 SV=1 && PF00497:Bacterial extracellular solute-binding proteins, family 3|PF00528:Binding-protein-dependent transport system inner membrane component	BPD_transp_1
SMU_RS04510	28	32	20	53	66	81	27.4658	14.1718	8.35861	5.85621	7.26489	9.88681	22.2117	27.7396	37.3308	107.347	56.2583	32.8443	-1.11439	0.0200009	0.0500454	SMU_RS04510	NC_004350.2	926535	928017	+	1483	protein_coding	prolyl oligopeptidase family serine peptidase&&-- && PF18435:Esterase Ig-like N-terminal domain	-
SMU_RS09435	37	76	87	158	156	133	56.0669	51.9948	56.1685	26.9692	26.5265	25.078	66.216	65.5664	61.2963	141.852	133.613	142.873	-1.11344	3.73317e-05	0.000223508	hemH	NC_004350.2	1936213	1937172	-	960	protein_coding	ferrochelatase&&sp|Q8CWW4|CPFC_STRMU Coproporphyrin III ferrochelatase OS=Streptococcus mutans serotype c (strain ATCC 700610 / UA159) OX=210007 GN=cpfC PE=3 SV=1 && PF00762:Ferrochelatase	-
SMU_RS01395	36	94	112	206	246	79	323.269	381.093	428.497	208.37	247.883	88.2723	86.3322	103.393	36.4091	138.018	165.259	183.928	-1.11326	0.00841412	0.0237172	SMU_RS01395	NC_004350.2	266877	267038	+	162	protein_coding	hypothetical protein&&-- && -	-
SMU_RS08880	2011	5185	5020	10951	10269	5839	1795.84	2090.48	1909.98	1101.58	1029.04	648.828	4589.44	4316.03	2691.05	7709.83	9115.6	8243.92	-1.11236	0.000100604	0.000522642	groL	NC_004350.2	1833204	1834832	-	1629	protein_coding	chaperonin GroEL&&sp|Q8CWW6|CH60_STRMU Chaperonin GroEL OS=Streptococcus mutans serotype c (strain ATCC 700610 / UA159) OX=210007 GN=groEL PE=3 SV=1 && PF00118:TCP-1/cpn60 chaperonin family	-
SMU_RS00700	48	157	162	393	299	102	43.0228	63.5329	61.8645	39.6786	30.0732	11.3761	164.702	125.669	47.0092	184.024	276.017	266.039	-1.11143	0.0153801	0.0397719	SMU_RS00700	NC_004350.2	141022	142644	+	1623	protein_coding	malolactic enzyme&&sp|Q48662|MLES_LACLA Malolactic enzyme OS=Lactococcus lactis subsp. lactis (strain IL1403) OX=272623 GN=mleS PE=3 SV=2 && PF03949:Malic enzyme, NAD binding domain|PF00390:Malic enzyme, N-terminal domain	Malic_M
SMU_RS00485	7	26	40	71	62	23	18.0549	30.2769	43.9568	20.6282	17.9448	7.38178	29.7553	26.0584	10.6001	26.8368	45.7099	65.6886	-1.09542	0.0360066	0.0806841	SMU_RS00485	NC_004350.2	91445	92008	+	564	protein_coding	TIGR01440 family protein&&sp|Q8DWG8|Y087_STRMU UPF0340 protein SMU_87 OS=Streptococcus mutans serotype c (strain ATCC 700610 / UA159) OX=210007 GN=SMU_87 PE=3 SV=1 && PF04260:Protein of unknown function (DUF436)	-
SMU_RS05600	94	192	184	416	405	267	209.087	192.815	174.375	104.231	101.089	73.9003	174.341	170.22	123.053	360.38	337.55	302.168	-1.09169	5.72116e-05	0.000324106	SMU_RS05600	NC_004350.2	1157564	1158217	-	654	protein_coding	uracil-DNA glycosylase&&sp|Q8DTV8|UNG_STRMU Uracil-DNA glycosylase OS=Streptococcus mutans serotype c (strain ATCC 700610 / UA159) OX=210007 GN=ung PE=3 SV=1 && PF03167:Uracil DNA glycosylase superfamily	UDG
SMU_RS01515	348	597	604	1254	1135	1262	897.586	695.205	663.748	364.335	328.506	405.035	525.537	477.037	581.624	1334.17	1049.57	991.898	-1.08762	8.21459e-06	5.69856e-05	SMU_RS01515	NC_004350.2	292547	293110	+	564	protein_coding	hypothetical protein&&-- && -	-
SMU_RS01935	139	264	460	718	648	550	232.419	199.298	327.705	135.234	121.586	114.434	300.905	272.353	253.481	532.902	464.131	755.419	-1.08673	0.000126659	0.000639365	gla	NC_004350.2	372547	373416	+	870	protein_coding	aquaglyceroporin Gla&&sp|P22094|GLA_LACLC Glycerol facilitator-aquaporin gla OS=Lactococcus lactis subsp. cremoris OX=1359 GN=gla PE=1 SV=1 && PF00230:Major intrinsic protein	-
SMU_RS08800	27	73	89	160	156	103	46.4269	56.6722	65.2026	30.9907	30.101	22.0384	67.0541	65.5664	47.4701	103.513	128.339	146.157	-1.08611	0.00060274	0.00247615	SMU_RS08800	NC_004350.2	1814761	1815606	-	846	protein_coding	SAM hydrolase/SAM-dependent halogenase family protein&&sp|O58212|RSAMH_PYRHO (R)-S-adenosyl-L-methionine hydrolase OS=Pyrococcus horikoshii (strain ATCC 700860 / DSM 12428 / JCM 9974 / NBRC 100139 / OT-3) OX=70601 GN=PH0463 PE=1 SV=1 && PF20257:SAM hydroxide adenosyltransferase C-terminal domain|PF01887:SAM hydroxide adenosyltransferase N-terminal domain	-
SMU_RS08805	49	76	112	246	197	111	91.7384	64.2407	89.3392	51.8796	41.3877	25.8592	103.096	82.7986	51.1571	187.858	133.613	183.928	-1.0849	0.00263786	0.00885785	SMU_RS08805	NC_004350.2	1815730	1816506	-	777	protein_coding	carbon-nitrogen family hydrolase&&sp|O31664|MTNU_BACSU 2-oxoglutaramate amidase OS=Bacillus subtilis (strain 168) OX=224308 GN=mtnU PE=1 SV=1 && PF00795:Carbon-nitrogen hydrolase	CN_hydrolase
SMU_RS03125	13	29	27	59	65	35	13.6741	13.7719	12.1	6.99056	7.67216	4.58098	24.7262	27.3193	16.1306	49.8398	50.9841	44.3398	-1.08286	0.00708244	0.0204869	SMU_RS03125	NC_004350.2	619040	620422	+	1383	protein_coding	sensor histidine kinase&&sp|P33113|SPAK_BACIU Sensor histidine kinase SpaK OS=Bacillus subtilis OX=1423 GN=spaK PE=3 SV=3 && PF00512:His Kinase A (phospho-acceptor) domain|PF02518:Histidine kinase-, DNA gyrase B-, and HSP90-like ATPase	HATPase_c
SMU_RS02385	8	20	28	36	44	45	18.4725	20.85	27.5463	9.36363	11.4009	12.9296	15.0872	18.4931	20.7394	30.6706	35.1614	45.982	-1.07305	0.0105848	0.0288191	SMU_RS02385	NC_004350.2	466416	467045	-	630	protein_coding	YigZ family protein&&sp|P32437|YVYE_BACSU IMPACT family member YvyE OS=Bacillus subtilis (strain 168) OX=224308 GN=yvyE PE=3 SV=2 && PF01205:Uncharacterized protein family UPF0029	-
SMU_RS01445	498	1570	1191	3141	2931	1311	366.437	521.568	373.379	260.342	242.011	120.035	1316.36	1231.89	604.207	1909.25	2760.17	1955.88	-1.07204	0.00301381	0.00991904	tkt	NC_004350.2	277894	279870	+	1977	protein_coding	transketolase&&sp|P22976|TKT_STRPN Probable transketolase OS=Streptococcus pneumoniae serotype 4 (strain ATCC BAA-334 / TIGR4) OX=170187 GN=tkt PE=1 SV=2 && PF02779:Transketolase, pyrimidine binding domain|PF22613:Transketolase-like TK C-terminal domain|PF00456:Transketolase, thiamine diphosphate binding domain	-
SMU_RS01385	36	122	111	269	240	93	73.6561	112.696	96.7606	61.9962	55.1021	23.677	112.735	100.871	42.8613	138.018	214.485	182.286	-1.06858	0.0106953	0.0290176	SMU_RS01385	NC_004350.2	265288	265998	+	711	protein_coding	L-ribulose-5-phosphate 4-epimerase&&sp|Q9S469|ARAD_GEOSE L-ribulose-5-phosphate 4-epimerase OS=Geobacillus stearothermophilus OX=1422 GN=araD PE=3 SV=1 && PF00596:Class II Aldolase and Adducin N-terminal domain	Aldolase_II
SMU_RS08430	250	650	580	1245	1129	1003	412.332	484.019	407.572	231.304	208.955	205.847	521.765	474.516	462.257	958.458	1142.75	952.485	-1.06741	1.55633e-06	1.30653e-05	scrK	NC_004350.2	1738127	1739008	-	882	protein_coding	fructokinase ScrK&&sp|Q07211|SCRK_STRMU Fructokinase OS=Streptococcus mutans serotype c (strain ATCC 700610 / UA159) OX=210007 GN=scrK PE=3 SV=2 && PF00480:ROK family	ROK
SMU_RS09275	552	1306	1236	2837	2693	1652	328.829	351.249	313.702	190.369	180.019	122.455	1188.95	1131.86	761.365	2116.27	2296.04	2029.78	-1.06358	6.76698e-05	0.000370664	SMU_RS09275	NC_004350.2	1899203	1901644	-	2442	protein_coding	ATP-dependent Clp protease ATP-binding subunit&&sp|Q8EU05|CLPB_OCEIH Chaperone protein ClpB OS=Oceanobacillus iheyensis (strain DSM 14371 / CIP 107618 / JCM 11309 / KCTC 3954 / HTE831) OX=221109 GN=clpB PE=3 SV=1 && PF10431:C-terminal, D2-small domain, of ClpB protein|PF07724:AAA domain (Cdc48 subfamily)|PF17871:AAA lid domain|PF00004:ATPase family associated with various cellular activities (AAA)	AAA
SMU_RS09665	13	22	19	28	43	57	50.4299	38.5309	31.4027	12.2351	18.7182	27.5141	11.7345	18.0728	26.2698	49.8398	38.6776	31.2021	-1.06298	0.0239505	0.0573872	SMU_RS09665	NC_004350.2	1984701	1985075	-	375	protein_coding	MerR family transcriptional regulator&&sp|P37510|YYAN_BACSU Uncharacterized HTH-type transcriptional regulator YyaN OS=Bacillus subtilis (strain 168) OX=224308 GN=yyaN PE=4 SV=1 && PF13411:MerR HTH family regulatory protein	-
SMU_RS02075	263	890	528	1519	1464	859	171.641	262.239	146.815	111.668	107.215	69.7583	636.595	615.315	395.891	1008.3	1564.68	867.09	-1.06288	0.00166434	0.0059973	SMU_RS02075	NC_004350.2	397592	399820	+	2229	protein_coding	heavy metal translocating P-type ATPase&&sp|Q5HL56|COPA_STAEQ Copper-exporting P-type ATPase OS=Staphylococcus epidermidis (strain ATCC 35984 / DSM 28319 / BCRC 17069 / CCUG 31568 / BM 3577 / RP62A) OX=176279 GN=copA PE=3 SV=1 && PF00122:E1-E2 ATPase|PF00403:Heavy-metal-associated domain|PF00702:haloacid dehalogenase-like hydrolase	E1-E2_ATPase
SMU_RS07470	100	175	161	314	281	446	227.654	179.868	156.16	80.5213	71.7847	126.342	131.594	118.104	205.55	383.383	307.662	264.397	-1.06191	0.00119554	0.00454855	SMU_RS07470	NC_004350.2	1567891	1568529	-	639	protein_coding	SdpI family protein&&-- && PF13630:SdpI/YfhL protein family|PF07853:Domain of unknown function (DUF1648)	-
SMU_RS06740	81	144	163	304	309	302	69.2719	55.6001	59.3921	29.2854	29.6538	32.1377	127.403	129.872	139.184	310.54	253.162	267.681	-1.05938	1.46398e-05	9.63645e-05	SMU_RS06740	NC_004350.2	1408811	1410511	-	1701	protein_coding	McrB family protein&&sp|P15005|MCRB_ECOLI Type IV methyl-directed restriction enzyme EcoKMcrB subunit OS=Escherichia coli (strain K12) OX=83333 GN=mcrB PE=1 SV=3 && -	-
SMU_RS06725	35	134	89	241	225	119	81.2038	140.364	87.9767	62.9842	58.5789	34.3552	101	94.5669	54.8441	134.184	235.582	146.157	-1.05283	0.00532179	0.0159516	SMU_RS06725	NC_004350.2	1406343	1406969	-	627	protein_coding	alpha/beta fold hydrolase&&sp|P44611|MENH_HAEIN Putative 2-succinyl-6-hydroxy-2,4-cyclohexadiene-1-carboxylate synthase OS=Haemophilus influenzae (strain ATCC 51907 / DSM 11121 / KW20 / Rd) OX=71421 GN=menH PE=3 SV=1 && PF12697:Alpha/beta hydrolase family	-
SMU_RS07190	112	488	546	1055	1007	421	83.5525	164.363	173.541	88.6543	84.2988	39.0805	442.138	423.239	194.028	429.389	857.939	896.65	-1.048	0.0123249	0.0329374	thrS	NC_004350.2	1515633	1517582	-	1950	protein_coding	threonine--tRNA ligase&&sp|Q8DT12|SYT_STRMU Threonine--tRNA ligase OS=Streptococcus mutans serotype c (strain ATCC 700610 / UA159) OX=210007 GN=thrS PE=3 SV=1 && PF03129:Anticodon binding domain|PF00587:tRNA synthetase class II core domain (G, H, P, S and T)|PF07973:Threonyl and Alanyl tRNA synthetase second additional domain|PF02824:TGS domain	tRNA-synt_2b
SMU_RS04735	13	19	17	31	31	57	100.059	66.0251	55.7484	26.8771	26.7748	54.5916	12.9917	13.0292	26.2698	49.8398	33.4034	27.9177	-1.04501	0.0341682	0.0773121	SMU_RS04735	NC_004350.2	979522	979710	+	189	protein_coding	cysteine-rich KTR domain-containing protein&&-- && PF14205:Cysteine-rich KTR	-
SMU_RS01380	20	110	72	203	177	69	33.6738	83.6174	51.6492	38.5003	33.4415	14.456	85.0749	74.3926	31.8003	76.6766	193.388	118.24	-1.03793	0.0295696	0.068857	SMU_RS01380	NC_004350.2	264422	265285	+	864	protein_coding	L-ribulose-5-phosphate 3-epimerase&&sp|P0C1B2|ULAE_SHIDS Putative L-ribulose-5-phosphate 3-epimerase UlaE OS=Shigella dysenteriae serotype 1 (strain Sd197) OX=300267 GN=ulaE PE=5 SV=1 && PF01261:Xylose isomerase-like TIM barrel	-
SMU_RS01070	14	15	29	49	43	48	50.6615	24.5066	44.7113	19.9734	17.461	21.6136	20.5353	18.0728	22.122	53.6736	26.3711	47.6242	-1.03635	0.0146047	0.0380215	SMU_RS01070	NC_004350.2	202868	203269	-	402	protein_coding	hypothetical protein&&-- && -	-
SMU_RS01605	48	163	168	372	337	150	49.8401	76.413	74.3218	43.5098	39.2661	19.3805	155.901	141.64	69.1312	184.024	286.566	275.892	-1.03427	0.00741411	0.0212141	radA	NC_004350.2	308403	309803	+	1401	protein_coding	DNA repair protein RadA&&sp|Q5XDZ7|RADA_STRP6 DNA repair protein RadA OS=Streptococcus pyogenes serotype M6 (strain ATCC BAA-946 / MGAS10394) OX=286636 GN=radA PE=3 SV=1 && PF13481:AAA domain|PF18073:Rubredoxin metal binding domain	-
SMU_RS09470	17	39	50	91	73	82	40.8087	42.2678	51.1379	24.6066	19.6642	24.4937	38.137	30.6817	37.7917	65.1751	68.5648	82.1108	-1.03212	0.00202212	0.00708814	nrdG	NC_004350.2	1947352	1947957	-	606	protein_coding	anaerobic ribonucleoside-triphosphate reductase activating protein&&sp|Q9CM94|NRDG_PASMU Anaerobic ribonucleoside-triphosphate reductase-activating protein OS=Pasteurella multocida (strain Pm70) OX=272843 GN=nrdG PE=3 SV=1 && PF13353:4Fe-4S single cluster domain	-
SMU_RS04560	145	308	270	545	557	629	622.221	596.717	493.639	263.438	268.214	335.864	228.403	234.106	289.89	555.905	541.486	443.398	-1.03073	4.04019e-05	0.000238804	SMU_RS04560	NC_004350.2	938016	938354	+	339	protein_coding	ATP cone domain-containing protein&&-- && PF03477:ATP cone domain	-
SMU_RS05705	5	6	28	21	20	45	20.7223	11.2269	49.442	9.8038	9.30142	23.2069	8.80085	8.40595	20.7394	19.1692	10.5484	45.982	-1.03011	0.119603	0.212028	SMU_RS05705	NC_004350.2	1175866	1176216	-	351	protein_coding	nuclear transport factor 2 family protein&&-- && -	-
SMU_RS03465	3	7	9	12	13	19	14.1692	14.9267	18.1108	6.38429	6.89	11.1665	5.02906	5.46387	8.75662	11.5015	12.3065	14.7799	-1.0297	0.104486	0.189644	SMU_RS03465	NC_004350.2	692739	693046	+	308	protein_coding	hypothetical protein&&-- && -	-
SMU_RS06735	70	232	142	394	401	246	77.1437	115.433	66.6745	48.9108	49.5903	33.7345	165.121	168.539	113.375	268.368	407.873	233.195	-1.02805	0.00205876	0.00720172	SMU_RS06735	NC_004350.2	1407505	1408824	-	1320	protein_coding	McrC family protein&&-- && PF10117:McrBC 5-methylcytosine restriction system component	-
SMU_RS05170	239	467	375	961	908	801	524.397	462.616	350.56	237.516	223.562	218.691	402.744	381.63	369.16	916.285	821.019	615.831	-1.0237	5.54598e-05	0.000317285	deoC	NC_004350.2	1065565	1066227	-	663	protein_coding	deoxyribose-phosphate aldolase&&sp|Q8DU34|DEOC_STRMU Deoxyribose-phosphate aldolase OS=Streptococcus mutans serotype c (strain ATCC 700610 / UA159) OX=210007 GN=deoC PE=3 SV=1 && PF01791:DeoC/LacD family aldolase	-
SMU_RS09290	387	1001	1433	2470	2311	1633	716.25	836.429	1129.97	514.94	479.959	376.076	1035.15	971.307	752.608	1483.69	1759.83	2353.29	-1.02234	0.00032352	0.00144709	rpsB	NC_004350.2	1903499	1904284	-	786	protein_coding	30S ribosomal protein S2&&sp|Q8DS11|RS2_STRMU Small ribosomal subunit protein uS2 OS=Streptococcus mutans serotype c (strain ATCC 700610 / UA159) OX=210007 GN=rpsB PE=3 SV=1 && PF00318:Ribosomal protein S2	-
SMU_RS01215	23	26	24	66	56	66	27.3352	13.9511	12.1528	8.83578	7.4685	9.76057	27.6598	23.5366	30.4177	88.1781	45.7099	39.4132	-1.0209	0.0140407	0.0368013	SMU_RS01215	NC_004350.2	225477	226700	-	1224	protein_coding	ABC transporter permease&&-- && PF12698:ABC-2 family transporter protein	-
SMU_RS07830	593	1261	817	2025	2035	2535	1711.59	1643.24	1004.7	658.38	659.114	910.458	848.654	855.305	1168.32	2273.46	2216.93	1341.69	-1.0205	0.000939887	0.00365389	SMU_RS07830	NC_004350.2	1629797	1630300	-	504	protein_coding	HD domain-containing protein&&-- && -	-
SMU_RS04920	472	905	535	1476	1356	1999	797.471	690.34	385.12	280.909	257.089	420.264	618.574	569.923	921.288	1809.57	1591.05	878.585	-1.01817	0.00448193	0.0137727	SMU_RS04920	NC_004350.2	1012553	1013413	-	861	protein_coding	ABC transporter ATP-binding protein&&sp|O86311|MEATP_MYCTU Multidrug efflux system ATP-binding protein Rv1218c OS=Mycobacterium tuberculosis (strain ATCC 25618 / H37Rv) OX=83332 GN=Rv1218c PE=1 SV=1 && PF00005:ABC transporter	ABC_tran
SMU_RS00325	70	262	131	536	452	114	93.2506	157.578	74.3522	80.4312	67.5682	18.8971	224.631	189.974	52.5397	268.368	460.615	215.13	-1.01666	0.053266	0.110997	purK	NC_004350.2	54337	55428	+	1092	protein_coding	5-(carboxyamino)imidazole ribonucleotide synthase&&sp|Q5HH19|PURK_STAAC N5-carboxyaminoimidazole ribonucleotide synthase OS=Staphylococcus aureus (strain COL) OX=93062 GN=purK PE=3 SV=1 && PF17769:Phosphoribosylaminoimidazole carboxylase C-terminal domain|PF02222:ATP-grasp domain|PF22660:Ribonucleotide synthetase preATP-grasp domain	-
SMU_RS00805	43	80	91	207	206	111	88.351	74.212	79.6624	47.9092	47.4964	28.3793	86.7513	86.5812	51.1571	164.855	140.646	149.442	-1.01135	0.00218794	0.00760039	SMU_RS00805	NC_004350.2	163700	164407	+	708	protein_coding	MerR family transcriptional regulator&&-- && PF07739:TipAS antibiotic-recognition domain|PF13411:MerR HTH family regulatory protein	TipAS
SMU_RS01495	31	50	79	184	117	87	79.9574	58.2249	86.8147	53.459	33.8636	27.9224	77.1123	49.1748	40.0961	118.849	87.9036	129.735	-1.01119	0.00713615	0.0206165	SMU_RS01495	NC_004350.2	289224	289787	+	564	protein_coding	nucleotidyltransferase family protein&&-- && PF06042:Nucleotidyltransferase	-
sRNA00034	75	102	59	140	157	332	1604.46	985.165	537.76	337.366	376.892	883.775	58.6724	65.9867	153.01	287.537	179.323	96.8907	-1.00667	0.0454937	0.0980548	-	NC_004350.2	1357300	1357367	+	68	-	-	-
SMU_RS04435	605	1156	800	1887	1798	2784	977.888	843.593	550.925	343.567	326.117	559.937	790.82	755.695	1283.07	2319.47	2032.33	1313.77	-1.00019	0.00343056	0.0109334	SMU_RS04435	NC_004350.2	911429	912328	-	900	protein_coding	polysaccharide deacetylase family protein&&sp|P94361|YXKH_BACSU Putative polysaccharide deacetylase YxkH OS=Bacillus subtilis (strain 168) OX=224308 GN=yxkH PE=3 SV=1 && PF01522:Polysaccharide deacetylase	Polysacc_deac_1
SMU_RS06800	32	54	85	132	120	158	61.575	46.9126	69.6855	28.6111	25.9111	37.831	55.3197	50.4357	72.8182	122.683	94.9358	139.588	-0.999569	0.00227283	0.00784821	lacR	NC_004350.2	1420918	1421673	-	756	protein_coding	transcriptional regulator LacR&&sp|P26422|LACR_STRMU Lactose phosphotransferase system repressor OS=Streptococcus mutans serotype c (strain ATCC 700610 / UA159) OX=210007 GN=lacR PE=4 SV=2 && PF08220:DeoR-like helix-turn-helix domain|PF00455:DeoR C terminal sensor domain	DeoR
Novel00333	33	80	79	202	199	66	258.094	282.485	263.244	177.959	174.649	64.2308	84.6558	83.6392	30.4177	126.516	140.646	129.735	-0.999018	0.0205268	0.0507583	-	NC_004350.2	1983572	1983757	+	186	-	-	-
SMU_RS02570	11	40	25	87	60	35	20.8357	34.2071	20.1755	18.5627	12.7531	8.24934	36.4607	25.2178	16.1306	42.1721	70.3228	41.0554	-0.99546	0.0308141	0.0711828	trpC	NC_004350.2	501396	502163	+	768	protein_coding	indole-3-glycerol phosphate synthase TrpC&&sp|Q8DVF5|TRPC_STRMU Indole-3-glycerol phosphate synthase OS=Streptococcus mutans serotype c (strain ATCC 700610 / UA159) OX=210007 GN=trpC PE=3 SV=1 && PF00218:Indole-3-glycerol phosphate synthase	-
SMU_RS05045	5	5	12	8	11	34	11.0708	4.9983	11.3204	1.99529	2.73309	9.36755	3.35271	4.62327	15.6697	19.1692	8.79036	19.7066	-0.994618	0.187745	0.305052	SMU_RS05045	NC_004350.2	1038011	1038667	+	657	protein_coding	ABC transporter ATP-binding protein&&sp|P94411|YCLH_BACSU Uncharacterized ABC transporter ATP-binding protein YclH OS=Bacillus subtilis (strain 168) OX=224308 GN=yclH PE=3 SV=1 && PF00005:ABC transporter	ABC_tran
SMU_RS01425	410	946	1130	2138	1947	1838	261.249	272.147	306.773	153.456	139.215	145.731	896.011	818.319	847.087	1571.87	1663.14	1855.7	-0.992347	2.14958e-06	1.72338e-05	SMU_RS01425	NC_004350.2	270628	272910	+	2283	protein_coding	peptide cleavage/export ABC transporter&&sp|P59653|COMA_STRR6 Transport/processing ATP-binding protein ComA OS=Streptococcus pneumoniae (strain ATCC BAA-255 / R6) OX=171101 GN=comA PE=1 SV=1 && PF00005:ABC transporter|PF00664:ABC transporter transmembrane region|PF03412:Peptidase C39 family	ABC_membrane
SMU_RS05275	45	79	64	165	163	148	49.8188	39.4866	30.1877	20.5765	20.2497	20.3882	69.1496	68.5085	68.2094	172.522	138.888	105.102	-0.992025	0.0010547	0.0040729	SMU_RS05275	NC_004350.2	1084846	1086159	-	1314	protein_coding	sensor histidine kinase&&-- && PF00512:His Kinase A (phospho-acceptor) domain|PF02518:Histidine kinase-, DNA gyrase B-, and HSP90-like ATPase	HATPase_c
SMU_RS09940	3	17	13	26	35	16	26.9391	68.921	49.7363	26.2991	35.2679	17.8779	10.8963	14.7104	7.37399	11.5015	29.8872	21.3488	-0.991843	0.0756586	0.146695	SMU_RS09940	NC_004350.2	1367788	1367949	-	162	protein_coding	hypothetical protein&&-- && -	-
SMU_RS08345	166	401	421	971	869	547	164.609	179.528	177.868	108.46	96.6977	67.4947	406.935	365.238	252.098	636.416	704.987	691.373	-0.990157	0.000343552	0.00152201	gatA	NC_004350.2	1717441	1718907	-	1467	protein_coding	Asp-tRNA(Asn)/Glu-tRNA(Gln) amidotransferase subunit GatA&&sp|Q8DSG5|GATA_STRMU Glutamyl-tRNA(Gln) amidotransferase subunit A OS=Streptococcus mutans serotype c (strain ATCC 700610 / UA159) OX=210007 GN=gatA PE=3 SV=1 && PF01425:Amidase	Amidase
SMU_RS00785	49	147	154	384	365	84	115.341	156.224	154.446	101.818	96.412	24.6039	160.93	153.409	38.7135	187.858	258.436	252.901	-0.989723	0.0476034	0.101469	cysE	NC_004350.2	160161	160778	+	618	protein_coding	serine O-acetyltransferase&&sp|Q65PC9|CYSE_BACLD Serine acetyltransferase OS=Bacillus licheniformis (strain ATCC 14580 / DSM 13 / JCM 2505 / CCUG 7422 / NBRC 12200 / NCIMB 9375 / NCTC 10341 / NRRL NRS-1264 / Gibson 46) OX=279010 GN=cysE PE=3 SV=1 && -	-
SMU_RS05640	21	70	43	136	153	38	32.8483	49.4348	28.657	23.9628	26.8556	7.39628	56.996	64.3055	17.5132	80.5104	123.065	70.6153	-0.986084	0.0539882	0.11229	SMU_RS05640	NC_004350.2	1164273	1165202	-	930	protein_coding	dihydroorotate dehydrogenase&&sp|Q8DQ37|PYRDB_STRR6 Dihydroorotate dehydrogenase B (NAD(+)), catalytic subunit OS=Streptococcus pneumoniae (strain ATCC BAA-255 / R6) OX=171101 GN=pyrDB PE=3 SV=2 && PF01180:Dihydroorotate dehydrogenase	DHO_dh
SMU_RS01655	48	192	181	331	297	336	85.5711	154.536	137.478	66.4691	59.4145	74.5352	138.718	124.828	154.854	184.024	337.55	297.241	-0.984841	0.00145722	0.00535935	yidC1	NC_004350.2	319222	320037	+	816	protein_coding	membrane protein insertase YidC1&&sp|Q8DVX3|YIDC1_STRMU Membrane protein insertase YidC 1 OS=Streptococcus mutans serotype c (strain ATCC 700610 / UA159) OX=210007 GN=yidC1 PE=3 SV=1 && PF02096:60Kd inner membrane protein	-
SMU_RS01390	35	78	96	233	182	94	184.474	185.611	215.579	138.334	107.644	61.6497	97.6476	76.4941	43.3222	134.184	137.13	157.653	-0.983159	0.00865628	0.0242229	SMU_RS01390	NC_004350.2	266388	266663	+	276	protein_coding	hypothetical protein&&-- && -	-
SMU_RS02445	8	54	30	85	61	65	14.1063	42.989	22.5378	16.8829	12.0699	14.2617	35.6225	25.6381	29.9568	30.6706	94.9358	49.2665	-0.982429	0.029667	0.0690144	sppA	NC_004350.2	477490	478314	+	825	protein_coding	fructose-phosphate phosphohydrolase SppA&&sp|P44447|Y003_HAEIN Putative phosphatase HI_0003 OS=Haemophilus influenzae (strain ATCC 51907 / DSM 11121 / KW20 / Rd) OX=71421 GN=HI_0003 PE=1 SV=1 && PF08282:haloacid dehalogenase-like hydrolase	Hydrolase_3
SMU_RS05965	19	73	82	140	143	120	34.8983	60.5362	64.1703	28.9658	29.4739	27.4264	58.6724	60.1025	55.3049	72.8428	128.339	134.662	-0.981977	0.00275881	0.00919735	yghU	NC_004350.2	1222269	1223060	+	792	protein_coding	glutathione-dependent disulfide-bond oxidoreductase&&sp|Q8DTN7|Y1296_STRMU Uncharacterized GST-like protein SMU_1296 OS=Streptococcus mutans serotype c (strain ATCC 700610 / UA159) OX=210007 GN=SMU_1296 PE=3 SV=1 && -	-
SMU_RS05160	666	1431	1271	2900	2854	2617	922.701	895.093	750.242	452.575	443.702	451.156	1215.36	1199.53	1206.11	2553.33	2515.8	2087.26	-0.981863	3.65153e-06	2.75589e-05	SMU_RS05160	NC_004350.2	1064050	1065099	-	1050	protein_coding	BMP family lipoprotein&&sp|A2RK47|BMPA_LACLM ABC transporter nucleoside-binding protein BmpA OS=Lactococcus lactis subsp. cremoris (strain MG1363) OX=416870 GN=bmpA PE=1 SV=1 && PF02608:ABC transporter substrate-binding protein PnrA-like	-
SMU_RS07050	1	2	1	3	3	4	7.34701	6.63411	3.13026	2.48278	2.47333	3.65685	1.25726	1.26089	1.8435	3.83383	3.51614	1.64222	-0.978698	0.421585	0.558817	SMU_RS07050	NC_004350.2	1478663	1478860	-	198	protein_coding	hypothetical protein&&-- && -	-
SMU_RS05350	23	72	67	178	151	62	19.1628	27.0836	23.7835	16.7054	14.1175	6.42776	74.5977	63.4649	28.5742	88.1781	126.581	110.028	-0.973169	0.0217028	0.0532304	SMU_RS05350	NC_004350.2	1100349	1102094	-	1746	protein_coding	ABC transporter ATP-binding protein&&sp|Q9KQW9|MSBA_VIBCH ATP-dependent lipid A-core flippase OS=Vibrio cholerae serotype O1 (strain ATCC 39315 / El Tor Inaba N16961) OX=243277 GN=msbA PE=1 SV=1 && PF00664:ABC transporter transmembrane region|PF00005:ABC transporter	ABC_tran
Novel00264	42	103	82	258	229	83	264.493	292.848	220.012	183.016	161.827	65.0397	108.125	96.2481	38.2526	161.021	181.081	134.662	-0.972517	0.022751	0.0551403	-	NC_004350.2	1648556	1648786	+	231	-	PF03060:Nitronate monooxygenase	NPD
SMU_RS04790	110	236	137	489	461	304	211.664	205.025	112.317	105.991	99.5418	72.7888	204.934	193.757	140.106	421.721	414.905	224.983	-0.971323	0.00455825	0.0139869	SMU_RS04790	NC_004350.2	988407	989162	-	756	protein_coding	SDR family oxidoreductase&&sp|P45200|Y1430_HAEIN Probable NADP-dependent dehydrogenase HI_1430 OS=Haemophilus influenzae (strain ATCC 51907 / DSM 11121 / KW20 / Rd) OX=71421 GN=HI_1430 PE=3 SV=1 && PF00106:short chain dehydrogenase	adh_short
SMU_RS06080	76	124	122	255	292	280	93.7726	69.0757	64.1344	35.4412	40.4292	42.9889	106.868	122.727	129.045	291.371	218.001	200.35	-0.968321	0.000481962	0.00203778	SMU_RS06080	NC_004350.2	1245032	1246210	-	1179	protein_coding	ATP-grasp domain-containing protein&&sp|B5UAT8|RIZA_BACIU L-arginine-specific L-amino acid ligase OS=Bacillus subtilis OX=1423 GN=rizA PE=1 SV=1 && PF13535:ATP-grasp domain	-
SMU_RS04905	14	32	42	102	63	50	29.1358	30.067	37.2406	23.9114	14.7126	12.9481	42.747	26.4787	23.0437	53.6736	56.2583	68.973	-0.966493	0.0163272	0.0418938	SMU_RS04905	NC_004350.2	1009203	1009901	-	699	protein_coding	GntR family transcriptional regulator&&sp|P13669|MNGR_ECOLI Mannosyl-D-glycerate transport/metabolism system repressor MngR OS=Escherichia coli (strain K12) OX=83333 GN=mngR PE=1 SV=1 && PF07702:UTRA domain|PF00392:Bacterial regulatory proteins, gntR family	UTRA
SMU_RS03590	114	216	212	452	414	500	76.0371	65.0453	60.2456	33.9598	30.9864	41.498	189.428	174.003	230.437	437.057	379.743	348.15	-0.965814	0.000174069	0.000852683	SMU_RS03590	NC_004350.2	719789	721969	+	2181	protein_coding	YSIRK-type signal peptide-containing protein&&sp|P49331|GTFD_STRMU Glucosyltransferase-S OS=Streptococcus mutans serotype c (strain ATCC 700610 / UA159) OX=210007 GN=gtfD PE=1 SV=3 && PF19127:Choline-binding repeat|PF18435:Esterase Ig-like N-terminal domain	-
SMU_RS04925	482	362	605	747	1037	2237	1568.61	531.886	838.867	273.839	378.702	905.881	313.059	435.848	1030.98	1847.91	636.422	993.54	-0.963881	0.0628242	0.12605	SMU_RS04925	NC_004350.2	1013423	1013869	-	447	protein_coding	DUF3021 family protein&&-- && -	-
SMU_RS00800	26	143	102	261	297	76	41.7466	103.663	69.7778	47.2057	53.5124	15.1844	109.382	124.828	35.0265	99.6796	251.404	167.506	-0.956979	0.0635547	0.127384	SMU_RS00800	NC_004350.2	162786	163691	+	906	protein_coding	DUF2268 domain-containing protein&&sp|O34458|YJFC_BACSU Uncharacterized protein YjfC OS=Bacillus subtilis (strain 168) OX=224308 GN=yjfC PE=4 SV=2 && PF10026:Predicted Zn-dependent protease (DUF2268)	-
SMU_RS01650	13	41	60	79	72	116	52.5312	74.7995	103.298	35.9589	32.648	58.3268	33.108	30.2614	53.4614	49.8398	72.0809	98.5329	-0.949645	0.0203864	0.0506025	rnpA	NC_004350.2	318879	319238	+	360	protein_coding	ribonuclease P protein component&&sp|Q8DVX4|RNPA_STRMU Ribonuclease P protein component OS=Streptococcus mutans serotype c (strain ATCC 700610 / UA159) OX=210007 GN=rnpA PE=3 SV=1 && PF00825:Ribonuclease P	-
SMU_RS01920	45	79	124	184	171	258	126.864	100.553	148.942	58.4319	54.097	90.5071	77.1123	71.8708	118.906	172.522	138.888	203.635	-0.944461	0.00509988	0.0154261	SMU_RS01920	NC_004350.2	368963	369478	+	516	protein_coding	DUF536 domain-containing protein&&sp|Q5XA33|Y1595_STRP6 Uncharacterized protein Spy1595 OS=Streptococcus pyogenes serotype M6 (strain ATCC BAA-946 / MGAS10394) OX=286636 GN=M6_Spy1595 PE=1 SV=1 && PF04394:Protein of unknown function, DUF536	DUF536
SMU_RS09360	6	14	10	28	24	24	44.7603	47.1532	31.7841	23.5291	20.0911	22.2787	11.7345	10.0871	11.061	23.003	24.613	16.4222	-0.943886	0.0602793	0.121767	SMU_RS09360	NC_004350.2	1924701	1924895	+	195	protein_coding	hypothetical protein&&-- && -	-
SMU_RS02725	246	791	706	1777	1592	887	166.368	241.52	203.427	135.372	120.817	74.6441	744.72	669.113	408.796	943.122	1390.63	1159.4	-0.940517	0.00336213	0.0107746	feoB	NC_004350.2	532678	534828	+	2151	protein_coding	ferrous iron transport protein B&&sp|Q5HD01|FEOB_STAAC Fe(2+) transporter FeoB OS=Staphylococcus aureus (strain COL) OX=93062 GN=feoB PE=3 SV=1 && PF17910:FeoB cytosolic helical domain|PF07670:Nucleoside recognition|PF02421:Ferrous iron transport protein B|PF07664:Ferrous iron transport protein B C terminus	-
SMU_RS08290	24	51	34	96	96	90	38.4082	36.8488	23.1825	17.3057	17.2399	17.9222	40.2325	40.3485	41.4787	92.0119	89.6616	55.8353	-0.938091	0.00628507	0.0184336	SMU_RS08290	NC_004350.2	1706316	1707224	-	909	protein_coding	DMT family transporter&&sp|O33787|YICL_SALTY Uncharacterized inner membrane transporter YicL OS=Salmonella typhimurium (strain LT2 / SGSC1412 / ATCC 700720) OX=99287 GN=yicL PE=3 SV=2 && PF00892:EamA-like transporter family	DUF6
SMU_RS00320	24	82	76	221	167	59	71.3968	110.134	96.3274	74.0569	55.7486	21.8402	92.6185	70.1897	27.1916	92.0119	144.162	124.808	-0.936073	0.0462981	0.0994186	purE	NC_004350.2	53862	54350	+	489	protein_coding	5-(carboxyamino)imidazole ribonucleotide mutase&&sp|P12044|PURE_BACSU N5-carboxyaminoimidazole ribonucleotide mutase OS=Bacillus subtilis (strain 168) OX=224308 GN=purE PE=3 SV=1 && PF00731:AIR carboxylase	-
SMU_RS07900	304	712	804	2024	1871	705	904.359	956.288	1019.04	678.241	624.585	260.971	848.235	786.376	324.917	1165.48	1251.75	1320.34	-0.93196	0.0147822	0.0384305	accB	NC_004350.2	1644811	1645299	-	489	protein_coding	acetyl-CoA carboxylase biotin carboxyl carrier protein&&sp|Q5XAE6|BCCP_STRP6 Biotin carboxyl carrier protein of acetyl-CoA carboxylase OS=Streptococcus pyogenes serotype M6 (strain ATCC BAA-946 / MGAS10394) OX=286636 GN=accB PE=1 SV=1 && PF00364:Biotin-requiring enzyme	Biotin_lipoyl
SMU_RS07065	89	196	188	444	433	332	100.833	100.256	90.7482	56.6631	55.049	46.8043	186.075	181.989	153.01	341.211	344.582	308.736	-0.93003	0.000124473	0.00063108	spxR	NC_004350.2	1480838	1482121	-	1284	protein_coding	CBS-HotDog domain-containing transcription factor SpxR&&sp|O34921|YTOI_BACSU Uncharacterized protein YtoI OS=Bacillus subtilis (strain 168) OX=224308 GN=ytoI PE=4 SV=1 && PF07085:DRTGG domain	DRTGG
Novel00085	58	86	94	279	240	123	145.221	97.2165	100.276	78.6883	67.4313	38.3214	116.926	100.871	56.6876	222.362	151.194	154.368	-0.928261	0.0121851	0.0326016	-	NC_004350.2	586757	587337	-	581	-	PF06144:DNA polymerase III, delta subunit	-
SMU_RS02070	71	201	121	397	411	204	232.622	297.324	168.907	146.518	151.107	83.1687	166.378	172.742	94.0184	272.202	353.372	198.708	-0.927532	0.0109551	0.0296531	SMU_RS02070	NC_004350.2	397152	397595	+	444	protein_coding	CopY/TcrY family copper transport repressor&&sp|O07127|YPTY_LATSK Uncharacterized 16.5 kDa protein in ptsI 3'region OS=Latilactobacillus sakei OX=1599 PE=3 SV=1 && PF03965:Penicillinase repressor	Pencillinase_R
SMU_RS08970	31	102	120	269	244	104	42.2247	62.7258	69.6394	41.2727	37.2945	17.6268	112.735	102.553	47.931	118.849	179.323	197.066	-0.924505	0.0229373	0.0554681	pepA	NC_004350.2	1846318	1847385	+	1068	protein_coding	glutamyl aminopeptidase&&sp|Q48677|PEPA_LACLM Glutamyl aminopeptidase OS=Lactococcus lactis subsp. cremoris (strain MG1363) OX=416870 GN=pepA PE=1 SV=1 && PF05343:M42 glutamyl aminopeptidase	-
SMU_RS01420	18	13	44	50	59	86	64.1783	20.9267	66.8402	20.0813	23.6058	38.1549	20.9544	24.7975	39.6352	69.0089	22.8549	72.2575	-0.923539	0.0687284	0.136339	SMU_RS01420	NC_004350.2	269566	269973	+	408	protein_coding	hypothetical protein&&-- && -	-
SMU_RS09090	0	0	1	3	0	0	0	0	8.37555	6.64311	0	0	1.25726	0	0	0	0	1.64222	-0.921796	0.75873	0.835541	SMU_RS09090	NC_004350.2	1873122	1873195	-	74	protein_coding	tRNA-Asn&&-- && -	-
SMU_RS05590	390	1213	860	2374	2393	1438	268.625	377.211	252.377	184.191	184.959	123.247	994.916	1005.77	662.738	1495.19	2132.54	1412.31	-0.920968	0.00224906	0.00777772	nt5e	NC_004350.2	1153986	1156097	-	2112	protein_coding	cell surface ecto-5'-nucleotidase Nt5e&&sp|A0A2I4HXH5|V5NTD_NAJAT Snake venom 5'-nucleotidase (Fragment) OS=Naja atra OX=8656 PE=1 SV=1 && PF02872:5'-nucleotidase, C-terminal domain	-
SMU_RS08750	68	86	191	202	268	403	184.209	105.182	220.447	61.6395	81.468	135.845	84.6558	112.64	185.732	260.7	151.194	313.663	-0.920308	0.0255209	0.06055	SMU_RS08750	NC_004350.2	1804511	1805047	-	537	protein_coding	DUF177 domain-containing protein&&-- && PF02620:Large ribosomal RNA subunit accumulation protein YceD	-
SMU_RS09655	375	981	835	2380	2026	1202	321.838	380.117	305.325	230.086	195.118	128.365	997.43	851.522	553.971	1437.69	1724.67	1371.25	-0.916181	0.00231779	0.0079662	SMU_RS09655	NC_004350.2	1982239	1983933	-	1695	protein_coding	glucan-binding protein GbpA&&sp|P29336|GTFS_STRDO Glucosyltransferase-S OS=Streptococcus downei OX=1317 GN=gtfS PE=3 SV=1 && PF19258:KxYKxGKxW signal peptide|PF19127:Choline-binding repeat	-
SMU_RS01680	56	132	133	378	324	128	142.171	151.299	143.861	108.098	92.3032	40.436	158.415	136.176	58.9919	214.695	232.065	218.415	-0.912061	0.0222744	0.0543262	rnmV	NC_004350.2	323395	323967	+	573	protein_coding	ribonuclease M5&&sp|Q1WSC7|RNM52_LIGS1 Ribonuclease M5 2 OS=Ligilactobacillus salivarius (strain UCC118) OX=362948 GN=rnmV2 PE=3 SV=1 && PF13331:Domain of unknown function (DUF4093)	-
SMU_RS09685	129	278	250	498	534	665	200.489	195.068	165.542	87.1838	93.1305	128.605	208.706	224.439	306.482	494.564	488.744	410.554	-0.911897	0.000832566	0.0032863	SMU_RS09685	NC_004350.2	1988143	1989078	+	936	protein_coding	osmoprotectant ABC transporter substrate-binding protein&&sp|G2JZ42|OPUCC_LISM4 Carnitine transport binding protein OpuCC OS=Listeria monocytogenes serotype 1/2a (strain 10403S) OX=393133 GN=opuCC PE=1 SV=1 && PF04069:Substrate binding domain of ABC-type glycine betaine transport system	-
SMU_RS08815	20	107	95	205	185	140	27.3185	65.986	55.2865	31.5418	28.3562	23.7953	85.9131	77.755	64.5224	76.6766	188.114	156.01	-0.911172	0.0142715	0.0372798	SMU_RS08815	NC_004350.2	1817265	1818329	-	1065	protein_coding	methionine ABC transporter ATP-binding protein&&sp|Q93DA2|METN_STRMU Methionine import ATP-binding protein MetN OS=Streptococcus mutans serotype c (strain ATCC 700610 / UA159) OX=210007 GN=metN PE=3 SV=1 && PF00005:ABC transporter|PF09383:NIL domain	ABC_tran
SMU_RS00780	61	125	177	322	328	270	119.753	110.792	148.047	71.2065	72.2574	65.9566	134.946	137.858	124.436	233.864	219.759	290.672	-0.91067	0.000444769	0.00189785	SMU_RS00780	NC_004350.2	159410	160150	+	741	protein_coding	SseB family protein&&-- && -	-
SMU_RS05360	7	15	23	24	35	53	16.6388	16.0975	23.2928	6.42602	9.33562	15.6761	10.0581	14.7104	24.4264	26.8368	26.3711	37.771	-0.90852	0.0754267	0.146368	SMU_RS05360	NC_004350.2	1103870	1104481	-	612	protein_coding	TetR/AcrR family transcriptional regulator&&-- && PF00440:Bacterial regulatory proteins, tetR family	TetR_N
SMU_RS04215	58	109	128	249	238	276	165.437	140.37	155.555	80.0039	76.1787	97.9606	104.353	100.031	127.201	222.362	191.63	210.204	-0.907572	0.000615045	0.00250891	SMU_RS04215	NC_004350.2	868627	869136	-	510	protein_coding	DUF308 domain-containing protein&&-- && PF03729:Short repeat of unknown function (DUF308)	-
SMU_RS08945	31	21	23	60	77	89	126.319	38.6339	39.9305	27.5401	35.2086	45.1268	25.1453	32.3629	41.0178	118.849	36.9195	37.771	-0.907272	0.0750406	0.145863	SMU_RS08945	NC_004350.2	1844144	1844500	-	357	protein_coding	rhodanese-like domain-containing protein&&-- && PF00581:Rhodanese-like domain	Rhodanese
SMU_RS03880	80	169	236	456	487	293	138.051	131.667	173.512	88.6379	94.3035	62.9148	191.104	204.685	135.036	306.706	297.114	387.563	-0.904531	0.00187851	0.00668588	SMU_RS03880	NC_004350.2	787379	788221	+	843	protein_coding	aldo/keto reductase&&sp|O32210|GR_BACSU Glyoxal reductase OS=Bacillus subtilis (strain 168) OX=224308 GN=yvgN PE=1 SV=1 && PF00248:Aldo/keto reductase family	Aldo_ket_red
SMU_RS02960	272	480	670	1327	1447	938	631.07	502.795	662.296	346.805	376.728	270.799	556.13	608.17	432.3	1042.8	843.874	1100.28	-0.902711	0.000529395	0.00221409	SMU_RS02960	NC_004350.2	586287	586913	+	627	protein_coding	DUF805 domain-containing protein&&-- && PF05656:Protein of unknown function (DUF805)	-
SMU_RS08785	95	124	196	291	358	453	165.704	97.6502	145.658	57.1754	70.0718	98.3206	121.955	150.466	208.776	364.214	218.001	321.874	-0.90248	0.00741625	0.0212141	SMU_RS08785	NC_004350.2	1811675	1812508	-	834	protein_coding	energy-coupling factor transporter transmembrane component T family protein&&-- && PF02361:Cobalt transport protein	-
SMU_RS09785	75	145	200	421	425	241	97.2399	84.8775	110.48	61.4853	61.8333	38.8809	176.436	178.626	111.071	287.537	254.92	328.443	-0.902039	0.00316957	0.0103435	mnmA	NC_004350.2	2009045	2010166	-	1122	protein_coding	tRNA 2-thiouridine(34) synthase MnmA&&sp|Q8DRS4|MNMA_STRMU tRNA-specific 2-thiouridylase MnmA OS=Streptococcus mutans serotype c (strain ATCC 700610 / UA159) OX=210007 GN=mnmA PE=3 SV=1 && PF20259:tRNA methyl transferase PRC-barrel domain|PF20258:Aminomethyltransferase beta-barrel domain|PF03054:tRNA methyl transferase HUP domain	-
SMU_RS03190	29	79	75	181	169	118	52.8654	65.0192	58.251	37.167	34.5709	26.7665	75.855	71.0302	54.3832	111.181	138.888	123.166	-0.9006	0.00299286	0.00986409	SMU_RS03190	NC_004350.2	636481	637278	+	798	protein_coding	putative ABC transporter permease&&-- && PF06541:Putative ABC-transporter type IV	-
SMU_RS01660	125	247	254	460	427	737	187.656	167.414	162.463	77.7886	71.9334	137.675	192.781	179.467	339.665	479.229	434.244	417.123	-0.900459	0.00634827	0.0185954	jag	NC_004350.2	320050	321018	+	969	protein_coding	RNA-binding cell elongation regulator Jag/EloR&&sp|A0A0H2ZPS7|KHPB_STRP2 RNA-binding protein KhpB OS=Streptococcus pneumoniae serotype 2 (strain D39 / NCTC 7466) OX=373153 GN=kphB PE=1 SV=1 && PF14804:Jag N-terminus|PF01424:R3H domain|PF13083:KhpA/KhpB, KH domain	R3H
SMU_RS09245	82	297	452	908	797	291	397.62	650.209	933.818	495.96	433.674	175.584	380.532	334.977	134.114	314.374	522.147	742.281	-0.898871	0.0504825	0.106431	SMU_RS09245	NC_004350.2	1893164	1893463	-	300	protein_coding	50S ribosomal protein L23&&sp|C0MCB2|RL23_STRS7 Large ribosomal subunit protein uL23 OS=Streptococcus equi subsp. zooepidemicus (strain H70) OX=553483 GN=rplW PE=3 SV=1 && PF00276:Ribosomal protein L23	-
Novel00312	27	28	37	59	68	127	89.4696	41.8901	52.2375	22.0227	25.2855	52.3663	24.7262	28.5802	58.5311	103.513	49.226	60.762	-0.898433	0.0584158	0.119041	-	NC_004350.2	1848326	1848764	+	439	-	PF02517:Type II CAAX prenyl endopeptidase Rce1-like	-
SMU_RS07930	101	191	295	644	519	348	150.231	128.266	186.951	107.902	86.6273	64.4099	269.893	218.134	160.384	387.217	335.792	484.454	-0.898336	0.00379607	0.0118698	SMU_RS07930	NC_004350.2	1649607	1650584	-	978	protein_coding	beta-ketoacyl-ACP synthase III&&sp|Q8DSN2|FABH_STRMU Beta-ketoacyl-[acyl-carrier-protein] synthase III OS=Streptococcus mutans serotype c (strain ATCC 700610 / UA159) OX=210007 GN=fabH PE=3 SV=1 && PF08541:3-Oxoacyl-[acyl-carrier-protein (ACP)] synthase III C terminal|PF08545:3-Oxoacyl-[acyl-carrier-protein (ACP)] synthase III	-
SMU_RS08340	187	599	638	1509	1352	687	188.91	273.201	274.602	171.715	153.264	86.3588	632.404	568.242	316.621	716.926	1053.08	1047.73	-0.895849	0.00930745	0.0257651	gatB	NC_004350.2	1716002	1717441	-	1440	protein_coding	Asp-tRNA(Asn)/Glu-tRNA(Gln) amidotransferase subunit GatB&&sp|Q8DSG6|GATB_STRMU Aspartyl/glutamyl-tRNA(Asn/Gln) amidotransferase subunit B OS=Streptococcus mutans serotype c (strain ATCC 700610 / UA159) OX=210007 GN=gatB PE=3 SV=1 && PF02637:GatB domain|PF02934:GatB/GatE catalytic domain	-
SMU_RS07405	7	16	35	58	59	28	13.1055	13.5244	27.9185	12.2318	12.3953	6.52303	24.3071	24.7975	12.9045	26.8368	28.1291	57.4775	-0.893884	0.0721336	0.14116	SMU_RS07405	NC_004350.2	1556533	1557309	+	777	protein_coding	peptidylprolyl isomerase&&sp|Q5HHD1|PPI1_STAAC Putative peptidyl-prolyl cis-trans isomerase OS=Staphylococcus aureus (strain COL) OX=93062 GN=SACOL0957 PE=3 SV=1 && PF00160:Cyclophilin type peptidyl-prolyl cis-trans isomerase/CLD	Pro_isomerase
SMU_RS03490	136	558	272	1152	939	376	132.158	244.81	112.614	126.099	102.393	45.4651	482.79	394.659	173.289	521.401	981.004	446.683	-0.893023	0.0493914	0.104321	ftsY	NC_004350.2	697828	699324	+	1497	protein_coding	signal recognition particle-docking protein FtsY&&sp|Q8CWX8|FTSY_STRMU Signal recognition particle receptor FtsY OS=Streptococcus mutans serotype c (strain ATCC 700610 / UA159) OX=210007 GN=ftsY PE=3 SV=1 && PF02881:SRP54-type protein, helical bundle domain|PF00448:SRP54-type protein, GTPase domain	-
SMU_RS01355	183	413	492	1130	949	724	206.366	210.27	236.385	143.539	120.089	101.592	473.57	398.862	333.673	701.591	726.083	807.97	-0.891939	0.000366647	0.00160348	SMU_RS01355	NC_004350.2	259734	261023	+	1290	protein_coding	adenylosuccinate synthase&&sp|Q8DW14|PURA_STRMU Adenylosuccinate synthetase OS=Streptococcus mutans serotype c (strain ATCC 700610 / UA159) OX=210007 GN=purA PE=3 SV=1 && PF00709:Adenylosuccinate synthetase	-
SMU_RS09440	114	323	321	745	688	493	59.2486	75.7909	71.08	43.615	40.1247	31.8828	312.221	289.165	227.211	437.057	567.857	527.151	-0.891884	0.000652167	0.00263253	SMU_RS09440	NC_004350.2	1937248	1940046	-	2799	protein_coding	glycosyltransferase PgfM2&&-- && PF09586:Bacterial membrane protein YfhO	-
SMU_RS09170	613	1859	1676	4943	4516	1187	1801.49	2466.56	2098.52	1636.32	1489.28	434.068	2071.55	1898.06	547.058	2350.14	3268.25	2752.35	-0.890403	0.0547191	0.113301	rpsE	NC_004350.2	1885788	1886282	-	495	protein_coding	30S ribosomal protein S5&&sp|P59125|RS5_STRMU Small ribosomal subunit protein uS5 OS=Streptococcus mutans serotype c (strain ATCC 700610 / UA159) OX=210007 GN=rpsE PE=3 SV=1 && PF03719:Ribosomal protein S5, C-terminal domain|PF00333:Ribosomal protein S5, N-terminal domain	-
SMU_RS07450	20	29	26	73	65	67	45.9624	30.0893	25.4574	18.8974	16.7624	19.1595	30.5934	27.3193	30.8786	76.6766	50.9841	42.6976	-0.888204	0.0177021	0.044826	SMU_RS07450	NC_004350.2	1564482	1565114	-	633	protein_coding	DUF421 domain-containing protein&&-- && PF04239:YetF C-terminal domain|PF20730:YetF N-terminal transmembrane domain	-
SMU_RS05435	65	80	138	175	223	358	283.952	157.784	256.85	86.1144	109.317	194.604	73.3405	93.7263	164.993	249.199	140.646	226.626	-0.885288	0.0282538	0.0662943	SMU_RS05435	NC_004350.2	1121259	1121591	-	333	protein_coding	zinc ribbon domain-containing protein YjdM&&sp|Q02419|YJDM_STRMU Protein YjdM OS=Streptococcus mutans serotype c (strain ATCC 700610 / UA159) OX=210007 GN=yjdM PE=3 SV=2 && PF08274:PhnA Zinc-Ribbon|PF03831:PhnA domain	-
Novel00137	116	207	101	332	311	553	329.582	265.533	122.263	106.255	99.1555	195.509	139.137	130.712	254.864	444.724	363.921	165.864	-0.884928	0.0435367	0.0944518	-	NC_004350.2	911532	912043	+	512	-	PF01522:Polysaccharide deacetylase	Polysacc_deac_1
SMU_RS09650	3	17	24	42	33	33	11.1046	28.4102	37.8498	17.5121	13.7072	15.1997	17.6017	13.8698	15.2089	11.5015	29.8872	39.4132	-0.878969	0.0762338	0.147318	SMU_RS09650	NC_004350.2	1981648	1982040	-	393	protein_coding	hypothetical protein&&-- && -	-
SMU_RS03675	2	4	5	8	12	9	12.1226	10.9463	12.9123	5.46212	8.162	6.78803	3.35271	5.04357	4.14787	7.66766	7.03228	8.21108	-0.869585	0.256991	0.386654	SMU_RS03675	NC_004350.2	741646	741885	+	240	protein_coding	helix-turn-helix domain-containing protein&&-- && PF01381:Helix-turn-helix	HTH_3
SMU_RS08820	33	87	94	205	218	134	34.9384	41.5863	42.402	24.4483	25.8998	17.6535	85.9131	91.6248	61.7572	126.516	152.952	154.368	-0.868781	0.0043782	0.0135077	SMU_RS08820	NC_004350.2	1818322	1819695	-	1374	protein_coding	M20/M25/M40 family metallo-hydrolase&&sp|Q8BUG2|CNDP1_MOUSE Beta-Ala-His dipeptidase OS=Mus musculus OX=10090 GN=Cndp1 PE=1 SV=1 && PF07687:Peptidase dimerisation domain|PF01546:Peptidase family M20/M25/M40	Peptidase_M20
SMU_RS02585	31	39	72	145	136	104	57.5938	32.713	56.9923	30.3451	28.3533	24.0427	60.7678	57.1604	47.931	118.849	68.5648	118.24	-0.866162	0.0120033	0.0322266	trpA	NC_004350.2	503943	504725	+	783	protein_coding	tryptophan synthase subunit alpha&&sp|Q8DVF2|TRPA_STRMU Tryptophan synthase alpha chain OS=Streptococcus mutans serotype c (strain ATCC 700610 / UA159) OX=210007 GN=trpA PE=3 SV=1 && PF00290:Tryptophan synthase alpha chain	-
SMU_RS09175	204	688	630	1848	1718	358	831.262	1265.72	1093.75	848.234	785.564	181.521	774.475	722.071	164.993	782.101	1209.55	1034.6	-0.866049	0.0911541	0.169882	rplR	NC_004350.2	1886301	1886657	-	357	protein_coding	50S ribosomal protein L18&&sp|B4U516|RL18_STREM Large ribosomal subunit protein uL18 OS=Streptococcus equi subsp. zooepidemicus (strain MGCS10565) OX=552526 GN=rplR PE=3 SV=1 && PF00861:Ribosomal L18 of archaea, bacteria, mitoch. and chloroplast	-
SMU_RS01510	106	326	208	737	699	266	327.387	454.584	273.708	256.406	242.261	102.229	308.868	293.788	122.593	406.386	573.131	341.581	-0.866013	0.0349359	0.0788184	tadA	NC_004350.2	292080	292550	+	471	protein_coding	tRNA adenosine(34) deaminase TadA&&sp|P0DA20|TADA_STRP3 tRNA-specific adenosine deaminase OS=Streptococcus pyogenes serotype M3 (strain ATCC BAA-595 / MGAS315) OX=198466 GN=tadA PE=3 SV=1 && PF14437:MafB19-like deaminase	-
SMU_RS05915	9	11	34	44	47	49	11.1046	6.12769	17.8735	6.11535	6.50745	7.52306	18.4399	19.754	22.5829	34.5045	19.3388	55.8353	-0.86473	0.0715569	0.140387	SMU_RS05915	NC_004350.2	1212774	1213952	-	1179	protein_coding	MFS transporter&&sp|P39843|BMR2_BACSU Multidrug resistance protein 2 OS=Bacillus subtilis (strain 168) OX=224308 GN=blt PE=3 SV=1 && PF07690:Major Facilitator Superfamily	MFS_1
SMU_RS05370	7	7	6	24	28	7	14.5056	6.54905	5.29736	5.60217	6.511	1.80498	10.0581	11.7683	3.22612	26.8368	12.3065	9.85329	-0.863471	0.215145	0.337274	SMU_RS05370	NC_004350.2	1107323	1108024	-	702	protein_coding	ABC transporter ATP-binding protein&&sp|Q58206|Y796_METJA Uncharacterized ABC transporter ATP-binding protein MJ0796 OS=Methanocaldococcus jannaschii (strain ATCC 43067 / DSM 2661 / JAL-1 / JCM 10045 / NBRC 100440) OX=243232 GN=MJ0796 PE=1 SV=1 && PF00005:ABC transporter	ABC_tran
SMU_RS00545	362	668	986	1602	1682	2002	239.802	199.784	278.285	119.54	125.032	165.023	671.38	706.94	922.671	1387.85	1174.39	1619.22	-0.862049	0.00108399	0.00416519	SMU_RS00545	NC_004350.2	104305	106500	+	2196	protein_coding	alpha-glucosidase&&sp|Q5AW25|AGDD_EMENI Alpha-xylosidase OS=Emericella nidulans (strain FGSC A4 / ATCC 38163 / CBS 112.46 / NRRL 194 / M139) OX=227321 GN=agdD PE=1 SV=1 && PF21365:Glycosyl hydrolase family 31 C-terminal domain|PF01055:Glycosyl hydrolases family 31 TIM-barrel domain	Glyco_hydro_31
SMU_RS07015	32	46	41	112	77	145	101.418	65.8207	55.3626	39.9841	27.3845	57.1831	46.9379	32.3629	66.8268	122.683	80.8713	67.3308	-0.860926	0.0352964	0.0793999	SMU_RS07015	NC_004350.2	1474220	1474678	+	459	protein_coding	GtrA family protein&&-- && PF04138:GtrA/DPMS, transmembrane domain	-
SMU_RS06990	625	2427	1119	4259	3943	2699	481.819	844.725	367.539	369.843	341.1	258.907	1784.9	1657.23	1243.9	2396.14	4266.84	1837.64	-0.859662	0.0190998	0.0479462	glgB	NC_004350.2	1465928	1467814	-	1887	protein_coding	1%2C4-alpha-glucan branching protein GlgB&&sp|Q8DT52|GLGB_STRMU 1,4-alpha-glucan branching enzyme GlgB OS=Streptococcus mutans serotype c (strain ATCC 700610 / UA159) OX=210007 GN=glgB PE=3 SV=1 && PF02806:Alpha amylase, C-terminal all-beta domain|PF02922:Carbohydrate-binding module 48 (Isoamylase N-terminal domain)	-
SMU_RS01300	101	224	256	576	531	433	160.574	160.785	173.406	103.153	94.7327	85.6602	241.395	223.178	199.559	387.217	393.808	420.407	-0.857069	0.000230797	0.00109357	SMU_RS01300	NC_004350.2	245577	246491	+	915	protein_coding	ABC transporter permease&&sp|A2RI75|DPPB_LACLM Dipeptide transport system permease protein DppB OS=Lactococcus lactis subsp. cremoris (strain MG1363) OX=416870 GN=dppB PE=1 SV=1 && PF00528:Binding-protein-dependent transport system inner membrane component	BPD_transp_1
SMU_RS01110	0	3	8	4	9	13	0	13.6828	34.4328	4.55176	10.2025	16.3416	1.67635	3.78268	5.99137	0	5.27421	13.1377	-0.852297	0.381139	0.51825	SMU_RS01110	NC_004350.2	208672	208815	-	144	protein_coding	hypothetical protein&&-- && -	-
SMU_RS00415	11	18	31	58	50	52	59.9318	44.2771	71.9607	35.5958	30.5693	35.2537	24.3071	21.0149	23.9655	42.1721	31.6453	50.9087	-0.848996	0.0332332	0.0759044	SMU_RS00415	NC_004350.2	73231	73497	+	267	protein_coding	ACT domain-containing protein&&sp|Q8DWH8|Y072_STRMU UPF0237 protein SMU_72 OS=Streptococcus mutans serotype c (strain ATCC 700610 / UA159) OX=210007 GN=SMU_72 PE=3 SV=2 && PF13740:ACT domain	-
SMU_RS09195	349	1233	1214	3134	2889	1151	934.979	1491.35	1385.68	945.761	868.509	383.697	1313.42	1214.24	530.467	1338.01	2167.7	1993.65	-0.847856	0.0315117	0.0726493	rplE	NC_004350.2	1888551	1889093	-	543	protein_coding	50S ribosomal protein L5&&sp|Q8DS25|RL5_STRMU Large ribosomal subunit protein uL5 OS=Streptococcus mutans serotype c (strain ATCC 700610 / UA159) OX=210007 GN=rplE PE=3 SV=1 && PF00673:ribosomal L5P family C-terminus|PF00281:Ribosomal protein L5	-
SMU_RS09485	329	313	533	798	900	1693	304.452	130.77	210.145	83.1826	93.458	194.947	334.432	378.268	780.261	1261.33	550.276	875.301	-0.844603	0.0514435	0.107998	SMU_RS09485	NC_004350.2	1951039	1952610	-	1572	protein_coding	membrane protein&&-- && -	-
SMU_RS06520	62	233	154	524	446	209	47.1222	79.9524	49.8682	44.8613	38.0382	19.7659	219.602	187.453	96.3228	237.697	409.631	252.901	-0.843711	0.0337203	0.0765979	SMU_RS06520	NC_004350.2	1363390	1365303	-	1914	protein_coding	ABC transporter ATP-binding protein&&sp|O05519|YDIF_BACSU Putative ATP-binding protein YdiF OS=Bacillus subtilis (strain 168) OX=224308 GN=ydiF PE=3 SV=2 && PF12848:ABC transporter|PF00005:ABC transporter	ABC_tran
SMU_RS00850	229	562	676	1825	1589	494	847.655	939.207	1066.1	760.944	660.021	227.534	764.836	667.852	227.672	877.947	988.036	1110.14	-0.842669	0.0525509	0.109715	rpsI	NC_004350.2	170269	170661	+	393	protein_coding	30S ribosomal protein S9&&sp|Q8DW97|RS9_STRMU Small ribosomal subunit protein uS9 OS=Streptococcus mutans serotype c (strain ATCC 700610 / UA159) OX=210007 GN=rpsI PE=3 SV=1 && PF00380:Ribosomal protein S9/S16	-
SMU_RS08055	14	30	62	67	90	114	20.8881	20.2085	39.4123	11.2604	15.0683	21.1647	28.0789	37.8268	52.5397	53.6736	52.7421	101.817	-0.838593	0.0509555	0.107233	SMU_RS08055	NC_004350.2	1670737	1671711	-	975	protein_coding	helix-turn-helix transcriptional regulator&&-- && PF13280:WYL domain	-
SMU_RS05595	124	581	280	1014	1005	542	142.147	300.699	136.754	130.936	129.28	77.3126	424.956	422.399	249.794	475.395	1021.44	459.82	-0.83772	0.0379024	0.0842801	SMU_RS05595	NC_004350.2	1156286	1157554	-	1269	protein_coding	dihydroorotase&&sp|Q5LZQ6|PYRC_STRT1 Dihydroorotase OS=Streptococcus thermophilus (strain CNRZ 1066) OX=299768 GN=pyrC PE=3 SV=1 && PF01979:Amidohydrolase family	Amidohydro_1
SMU_RS05780	32	54	34	117	121	107	72.1716	54.9859	32.6711	29.7241	30.6233	30.0287	49.0333	50.856	49.3136	122.683	94.9358	55.8353	-0.836861	0.0217305	0.0532304	SMU_RS05780	NC_004350.2	1188892	1189536	+	645	protein_coding	HAD family hydrolase&&sp|Q9I767|5NTD_PSEAE 5'-nucleotidase OS=Pseudomonas aeruginosa (strain ATCC 15692 / DSM 22644 / CIP 104116 / JCM 14847 / LMG 12228 / 1C / PRS 101 / PAO1) OX=208964 GN=PA0065 PE=1 SV=1 && PF13419:Haloacid dehalogenase-like hydrolase	-
SMU_RS00245	7	31	15	56	55	30	20.9526	41.8932	19.1293	18.8814	18.4737	11.1737	23.4689	23.1164	13.8262	26.8368	54.5002	24.6332	-0.835979	0.0881259	0.166119	SMU_RS00245	NC_004350.2	38429	38914	+	486	protein_coding	hypothetical protein&&-- && -	-
SMU_RS01645	20	58	63	165	125	83	21.037	27.5438	28.2334	19.5499	14.7542	10.8635	69.1496	52.5372	38.2526	76.6766	101.968	103.46	-0.835523	0.0201356	0.0501119	argH	NC_004350.2	317402	318784	+	1383	protein_coding	argininosuccinate lyase&&sp|Q8DVX5|ARLY_STRMU Argininosuccinate lyase OS=Streptococcus mutans serotype c (strain ATCC 700610 / UA159) OX=210007 GN=argH PE=3 SV=1 && PF14698:Argininosuccinate lyase C-terminal|PF00206:Lyase	-
SMU_RS08790	104	236	269	593	566	474	90.2145	92.4265	99.4178	57.9434	55.0947	51.1632	248.519	237.888	218.455	398.718	414.905	441.756	-0.835505	0.000217907	0.00104378	SMU_RS08790	NC_004350.2	1812501	1814177	-	1677	protein_coding	ABC transporter ATP-binding protein&&sp|Q93D97|Y1934_STRMU Putative ABC transporter ATP-binding protein SMU_1934c OS=Streptococcus mutans serotype c (strain ATCC 700610 / UA159) OX=210007 GN=sdcBA PE=3 SV=1 && PF00005:ABC transporter|PF12558:ATP-binding cassette cobalt transporter	ABC_tran
SMU_RS05855	39	93	114	285	274	102	44.1851	47.5703	55.0282	36.3716	34.8347	14.3796	119.44	115.161	47.0092	149.519	163.501	187.213	-0.833089	0.0408615	0.0896554	hisD	NC_004350.2	1198698	1199981	-	1284	protein_coding	histidinol dehydrogenase&&sp|Q8DTQ7|HISX_STRMU Histidinol dehydrogenase OS=Streptococcus mutans serotype c (strain ATCC 700610 / UA159) OX=210007 GN=hisD PE=3 SV=1 && PF00815:Histidinol dehydrogenase	-
SMU_RS07915	250	773	886	1768	1784	1379	394.872	551.236	596.237	314.561	316.2	271.03	740.948	749.81	635.546	958.458	1358.99	1455	-0.830929	0.00154498	0.00563735	fabD	NC_004350.2	1647332	1648252	-	921	protein_coding	ACP S-malonyltransferase&&sp|P71019|FABD_BACSU Malonyl CoA-acyl carrier protein transacylase OS=Bacillus subtilis (strain 168) OX=224308 GN=fabD PE=3 SV=2 && PF00698:Acyl transferase domain	Acyl_transf_1
SMU_RS01640	51	139	113	293	267	256	62.2923	76.6515	58.8047	40.3123	36.5954	38.9082	122.793	112.219	117.984	195.525	244.372	185.57	-0.8298	0.00163177	0.0058891	SMU_RS01640	NC_004350.2	315869	317059	+	1191	protein_coding	argininosuccinate synthase&&sp|Q8CWZ0|ASSY_STRMU Argininosuccinate synthase OS=Streptococcus mutans serotype c (strain ATCC 700610 / UA159) OX=210007 GN=argG PE=3 SV=1 && PF20979:Arginosuccinate synthase C-terminal domain|PF00764:Arginosuccinate synthase N-terminal HUP domain	-
SMU_RS03935	190	519	531	1434	1329	555	940.118	1159.41	1119.42	799.252	737.911	341.71	600.973	558.575	255.785	728.428	912.439	872.016	-0.829605	0.0234002	0.05636	rpmA	NC_004350.2	797718	798011	+	294	protein_coding	50S ribosomal protein L27&&sp|Q8DUQ4|RL27_STRMU Large ribosomal subunit protein bL27 OS=Streptococcus mutans serotype c (strain ATCC 700610 / UA159) OX=210007 GN=rpmA PE=3 SV=1 && PF01016:Ribosomal L27 protein	-
SMU_RS04945	397	1076	562	2328	2119	1243	345.613	422.915	208.451	228.291	207.005	134.65	975.638	890.61	572.867	1522.03	1891.68	922.925	-0.829599	0.0204919	0.0507583	SMU_RS04945	NC_004350.2	1016005	1017675	-	1671	protein_coding	formate--tetrahydrofolate ligase&&sp|Q59925|FTHS_STRMU Formate--tetrahydrofolate ligase OS=Streptococcus mutans serotype c (strain ATCC 700610 / UA159) OX=210007 GN=fhs PE=3 SV=2 && PF01268:Formate--tetrahydrofolate ligase	-
SMU_RS09115	52	52	177	191	227	330	58.7761	26.5364	85.2393	24.3185	28.7921	46.4139	80.0459	95.4075	152.089	199.359	91.4197	290.672	-0.828506	0.071483	0.140361	SMU_RS09115	NC_004350.2	1878521	1879807	-	1287	protein_coding	glutamate-cysteine ligase family protein&&-- && -	-
SMU_RS08955	23	79	83	185	179	120	53.3625	82.7517	82.0457	48.3489	46.6028	34.6439	77.5313	75.2332	55.3049	88.1781	138.888	136.304	-0.828462	0.0113294	0.0306304	ytpR	NC_004350.2	1845020	1845646	-	627	protein_coding	YtpR family tRNA-binding protein&&sp|Q836J5|SYFB_ENTFA Phenylalanine--tRNA ligase beta subunit OS=Enterococcus faecalis (strain ATCC 700802 / V583) OX=226185 GN=pheT PE=3 SV=1 && PF01588:Putative tRNA binding domain|PF14794:Domain of unknown function (DUF4479)	-
SMU_RS08060	102	127	160	364	352	409	603.172	339.068	403.116	242.465	233.579	300.954	152.548	147.945	188.498	391.051	223.275	262.754	-0.827126	0.00739357	0.0212016	SMU_RS08060	NC_004350.2	1672007	1672252	-	246	protein_coding	PIN domain-containing protein&&-- && -	-
SMU_RS09190	177	501	533	1411	1321	504	1384.32	1769.06	1776.07	1243.07	1159.35	490.49	591.334	555.213	232.281	678.588	880.794	875.301	-0.821971	0.0338074	0.0767207	SMU_RS09190	NC_004350.2	1888351	1888536	-	186	protein_coding	type Z 30S ribosomal protein S14&&sp|Q8DS26|RS14Z_STRMU Small ribosomal subunit protein uS14 OS=Streptococcus mutans serotype c (strain ATCC 700610 / UA159) OX=210007 GN=rpsZ PE=3 SV=1 && PF00253:Ribosomal protein S14p/S29e	Ribosomal_S14
SMU_RS00790	147	340	399	883	869	639	159.109	166.149	184	107.657	105.547	86.0625	370.055	365.238	294.499	563.573	597.744	655.244	-0.821477	0.000527739	0.00221409	cysS	NC_004350.2	160852	162195	+	1344	protein_coding	cysteine--tRNA ligase&&sp|Q8DWA9|SYC_STRMU Cysteine--tRNA ligase OS=Streptococcus mutans serotype c (strain ATCC 700610 / UA159) OX=210007 GN=cysS PE=3 SV=1 && PF09190:DALR domain|PF01406:tRNA synthetases class I (C) catalytic domain	tRNA-synt_1e
SMU_RS09250	303	895	1065	2688	2435	851	706.373	942.011	1057.82	705.873	637.002	246.864	1126.51	1023.42	392.204	1161.65	1573.47	1748.96	-0.819907	0.0482969	0.10257	rplD	NC_004350.2	1893515	1894138	-	624	protein_coding	50S ribosomal protein L4&&sp|B5E6F6|RL4_STRP4 Large ribosomal subunit protein uL4 OS=Streptococcus pneumoniae serotype 19F (strain G54) OX=512566 GN=rplD PE=3 SV=1 && PF00573:Ribosomal protein L4/L1 family	-
SMU_RS01930	111	262	236	474	483	696	70.9147	75.5711	64.2383	34.1112	34.6267	55.3297	198.648	203.004	320.769	425.555	460.615	387.563	-0.81833	0.00612102	0.0180209	SMU_RS01930	NC_004350.2	370156	372432	-	2277	protein_coding	Xaa-Pro dipeptidyl-peptidase&&sp|Q8DVS2|PEPX_STRMU Xaa-Pro dipeptidyl-peptidase OS=Streptococcus mutans serotype c (strain ATCC 700610 / UA159) OX=210007 GN=pepX PE=3 SV=1 && PF08530:X-Pro dipeptidyl-peptidase C-terminal non-catalytic domain|PF02129:X-Pro dipeptidyl-peptidase (S15 family)|PF09168:X-Prolyl dipeptidyl aminopeptidase PepX, N-terminal	-
SMU_RS00260	18	77	40	131	131	98	36.9841	71.4291	35.0164	30.3194	30.204	25.0556	54.9006	55.0589	45.1657	69.0089	135.371	65.6886	-0.818121	0.0336215	0.0765235	SMU_RS00260	NC_004350.2	40643	41350	+	708	protein_coding	suppressor of fused domain protein&&sp|Q9UMX1|SUFU_HUMAN Suppressor of fused homolog OS=Homo sapiens OX=9606 GN=SUFU PE=1 SV=2 && PF05076:Suppressor of fused protein (SUFU)	-
SMU_RS09260	163	515	664	1590	1455	462	767.371	1094.63	1331.85	843.181	768.654	270.642	666.35	611.533	212.924	624.914	905.407	1090.43	-0.816075	0.0671738	0.133524	rpsJ	NC_004350.2	1895024	1895332	-	309	protein_coding	30S ribosomal protein S10&&sp|P48853|RS10_STRMU Small ribosomal subunit protein uS10 OS=Streptococcus mutans serotype c (strain ATCC 700610 / UA159) OX=210007 GN=rpsJ PE=3 SV=1 && PF00338:Ribosomal protein S10p/S20e	Ribosomal_S10
SMU_RS05850	26	62	53	177	186	34	58.368	62.8397	50.6928	44.759	46.8559	9.49766	74.1786	78.1753	15.6697	99.6796	109	87.0374	-0.813534	0.13751	0.237099	serB	NC_004350.2	1198064	1198711	-	648	protein_coding	phosphoserine phosphatase SerB&&sp|Q5M3B3|SERB_STRT2 Phosphoserine phosphatase OS=Streptococcus thermophilus (strain ATCC BAA-250 / LMG 18311) OX=264199 GN=serB PE=1 SV=1 && PF12710:haloacid dehalogenase-like hydrolase	-
Novel00145	26	63	21	110	102	106	52.3856	57.3088	18.0272	24.9653	23.0616	26.5755	46.0997	42.8703	48.8527	99.6796	110.758	34.4865	-0.810194	0.071101	0.139967	-	NC_004350.2	959719	960440	-	722	-	PF19127:Choline-binding repeat	-
SMU_RS00865	62	57	109	118	157	385	113.879	47.268	85.2995	24.414	32.3594	87.993	49.4524	65.9867	177.437	237.697	100.21	179.001	-0.80999	0.125498	0.220621	SMU_RS00865	NC_004350.2	171752	172543	-	792	protein_coding	nucleotidyltransferase domain-containing protein&&-- && -	-
SMU_RS09215	79	391	335	894	794	380	547.248	1222.86	988.714	697.59	617.203	327.549	374.665	333.716	175.132	302.873	687.406	550.142	-0.808224	0.0484333	0.102766	rpmC	NC_004350.2	1890264	1890473	-	210	protein_coding	50S ribosomal protein L29&&sp|Q8DS21|RL29_STRMU Large ribosomal subunit protein uL29 OS=Streptococcus mutans serotype c (strain ATCC 700610 / UA159) OX=210007 GN=rpmC PE=3 SV=1 && PF00831:Ribosomal L29 protein	-
SMU_RS01450	17	43	29	75	106	68	25.5212	29.1449	18.5489	12.6829	17.857	12.7027	31.4316	44.5515	31.3395	65.1751	75.5971	47.6242	-0.804155	0.0327061	0.0748076	SMU_RS01450	NC_004350.2	280430	281398	+	969	protein_coding	helix-turn-helix transcriptional regulator&&sp|P72171|ORUR_PSEAE Ornithine utilization regulator OS=Pseudomonas aeruginosa (strain ATCC 15692 / DSM 22644 / CIP 104116 / JCM 14847 / LMG 12228 / 1C / PRS 101 / PAO1) OX=208964 GN=oruR PE=4 SV=1 && PF12833:Helix-turn-helix domain	-
SMU_RS01230	51	128	128	330	279	234	100.122	113.451	107.062	72.9756	61.4628	57.1624	138.299	117.263	107.845	195.525	225.033	210.204	-0.800855	0.00230465	0.00793442	SMU_RS01230	NC_004350.2	228505	229245	-	741	protein_coding	amino acid ABC transporter ATP-binding protein&&sp|P54537|ARTM_BACSU Arginine transport ATP-binding protein ArtM OS=Bacillus subtilis (strain 168) OX=224308 GN=artM PE=1 SV=1 && PF00005:ABC transporter	ABC_tran
SMU_RS02345	225	344	343	845	871	955	231.151	159.556	150.133	97.7858	100.411	122.082	354.13	366.079	440.135	862.612	604.777	563.28	-0.800155	0.00372948	0.0117248	SMU_RS02345	NC_004350.2	457027	458442	+	1416	protein_coding	Cof-type HAD-IIB family hydrolase&&sp|Q5XAQ1|BPPI_STRP6 Putative bifunctional phosphatase/peptidyl-prolyl cis-trans isomerase OS=Streptococcus pyogenes serotype M6 (strain ATCC BAA-946 / MGAS10394) OX=286636 GN=M6_Spy1377 PE=1 SV=1 && PF08282:haloacid dehalogenase-like hydrolase|PF00160:Cyclophilin type peptidyl-prolyl cis-trans isomerase/CLD	Hydrolase_3
Novel00090	5	18	10	40	29	22	21.5832	35.08	18.3914	19.4497	14.0474	11.8169	16.7635	12.1886	10.1392	19.1692	31.6453	16.4222	-0.799987	0.126447	0.22145	-	NC_004350.2	632959	633295	-	337	-	PF00694:Aconitase C-terminal domain	-
SMU_RS09590	155	535	376	1069	1019	790	133.262	207.669	137.731	103.528	98.3106	84.5161	448.005	428.283	364.091	594.244	940.568	617.473	-0.798701	0.00517245	0.0155846	argS	NC_004350.2	1968647	1970338	+	1692	protein_coding	arginine--tRNA ligase&&sp|Q8DRW2|SYR_STRMU Arginine--tRNA ligase OS=Streptococcus mutans serotype c (strain ATCC 700610 / UA159) OX=210007 GN=argS PE=3 SV=1 && PF00750:tRNA synthetases class I (R)|PF03485:Arginyl tRNA synthetase N terminal domain|PF05746:DALR anticodon binding domain	-
SMU_RS08845	39	104	174	280	293	259	82.2227	98.9924	156.295	66.4953	69.3178	67.9459	117.345	123.147	119.367	149.519	182.839	285.745	-0.797838	0.0126547	0.0336251	SMU_RS08845	NC_004350.2	1825662	1826351	+	690	protein_coding	DUF4956 domain-containing protein&&-- && PF16316:Domain of unknown function (DUF4956)	-
Novel00064	47	168	77	243	261	296	124.993	201.716	87.2466	72.7949	77.8896	97.9528	101.838	109.698	136.419	180.19	295.356	126.451	-0.794767	0.0336813	0.0765845	-	NC_004350.2	426007	426553	-	547	-	-	-
SMU_RS08825	122	158	341	445	484	787	210.527	123.097	250.71	86.4997	93.7226	168.989	186.494	203.424	362.708	467.727	277.775	559.995	-0.793748	0.0421975	0.0918906	SMU_RS08825	NC_004350.2	1819890	1820732	-	843	protein_coding	MetQ/NlpA family ABC transporter substrate-binding protein&&sp|Q08868|PLPA_MANHA Outer membrane lipoprotein 1 OS=Mannheimia haemolytica OX=75985 GN=plpA PE=3 SV=1 && PF03180:NlpA lipoprotein	-
SMU_RS08810	15	56	83	186	133	83	31.6241	53.3036	74.5545	44.1719	31.4651	21.7742	77.9504	55.8995	38.2526	57.5075	98.452	136.304	-0.792454	0.0628347	0.12605	SMU_RS08810	NC_004350.2	1816574	1817263	-	690	protein_coding	methionine ABC transporter permease&&sp|Q9CK96|METI_PASMU Probable D-methionine transport system permease protein MetI OS=Pasteurella multocida (strain Pm70) OX=272843 GN=metI PE=3 SV=2 && PF00528:Binding-protein-dependent transport system inner membrane component	BPD_transp_1
SMU_RS01665	149	180	291	460	484	851	359.455	196.053	299.103	125.004	131.025	255.461	192.781	203.424	392.204	571.241	316.453	477.885	-0.787848	0.0414253	0.090635	SMU_RS01665	NC_004350.2	321128	321730	+	603	protein_coding	DUF998 domain-containing protein&&-- && PF06197:Protein of unknown function (DUF998)	-
SMU_RS04110	29	98	105	212	179	226	42.2288	64.4285	65.1432	34.7738	29.2492	40.9501	88.8467	75.2332	104.158	111.181	172.291	172.433	-0.787724	0.011752	0.0315886	SMU_RS04110	NC_004350.2	838128	839126	-	999	protein_coding	LacI family DNA-binding transcriptional regulator&&sp|Q9ZB11|GALR_STRTR HTH-type transcriptional regulator GalR OS=Streptococcus thermophilus OX=1308 GN=galR PE=3 SV=1 && PF00356:Bacterial regulatory proteins, lacI family|PF13377:Periplasmic binding protein-like domain	LacI
SMU_RS00235	10	32	36	67	87	58	23.4253	33.8436	35.9299	17.6793	22.8694	16.9063	28.0789	36.5659	26.7307	38.3383	56.2583	59.1198	-0.786164	0.0374505	0.0835962	SMU_RS00235	NC_004350.2	36331	36951	+	621	protein_coding	DNA alkylation repair protein&&sp|O07541|YHAZ_BACSU Uncharacterized protein YhaZ OS=Bacillus subtilis (strain 168) OX=224308 GN=yhaZ PE=2 SV=1 && PF08713:DNA alkylation repair enzyme	-
SMU_RS07025	38	116	77	288	243	117	49.9358	68.8221	43.111	42.6311	35.8332	19.1316	120.697	102.132	53.9223	145.686	203.936	126.451	-0.785293	0.0465897	0.0999522	SMU_RS07025	NC_004350.2	1475354	1476460	-	1107	protein_coding	sensor histidine kinase&&sp|Q795K2|YVFT_BACSU Sensor histidine kinase YvfT OS=Bacillus subtilis (strain 168) OX=224308 GN=yvfT PE=3 SV=2 && PF07730:Histidine kinase	HisKA_3
SMU_RS01950	21	33	32	74	88	87	69.2719	49.1465	44.9735	27.4964	32.574	35.7103	31.0125	36.9862	40.0961	80.5104	58.0164	52.5509	-0.784305	0.0271348	0.0638936	SMU_RS01950	NC_004350.2	375427	375867	-	441	protein_coding	GNAT family N-acetyltransferase&&sp|P37500|ATSE_BACSU Putative acetyltransferase BSU40680 OS=Bacillus subtilis (strain 168) OX=224308 GN=yybD PE=3 SV=1 && PF13673:Acetyltransferase (GNAT) domain	-
SMU_RS03120	4	7	11	23	25	14	8.81642	6.96581	10.3298	5.71039	6.18333	3.83969	9.63903	10.5074	6.45224	15.3353	12.3065	18.0644	-0.779733	0.178501	0.293741	SMU_RS03120	NC_004350.2	618390	619049	+	660	protein_coding	response regulator transcription factor&&sp|P33112|SPAR_BACIU Transcriptional regulatory protein SpaR OS=Bacillus subtilis OX=1423 GN=spaR PE=3 SV=1 && PF00486:Transcriptional regulatory protein, C terminal|PF00072:Response regulator receiver domain	Response_reg
SMU_RS06880	116	322	327	768	795	540	124.72	156.306	149.794	93.0134	95.9171	72.2451	321.86	334.136	248.872	444.724	566.099	537.004	-0.779522	0.00248004	0.00845038	vicK	NC_004350.2	1444856	1446208	-	1353	protein_coding	cell wall metabolism sensor histidine kinase VicK&&sp|A0A0H2ZNH9|WALK_STRP2 Sensor histidine protein kinase/phosphatase WalK OS=Streptococcus pneumoniae serotype 2 (strain D39 / NCTC 7466) OX=373153 GN=walK PE=1 SV=1 && PF22610:Histidine kinase, HAMP domain|PF02518:Histidine kinase-, DNA gyrase B-, and HSP90-like ATPase|PF00512:His Kinase A (phospho-acceptor) domain	HATPase_c
SMU_RS01490	11	104	91	231	204	86	13.9998	59.7592	49.3447	33.1168	29.1347	13.6196	96.8094	85.7407	39.6352	42.1721	182.839	149.442	-0.77687	0.14212	0.24338	tgt	NC_004350.2	288082	289224	+	1143	protein_coding	tRNA guanosine(34) transglycosylase Tgt&&sp|Q8DVZ3|TGT_STRMU Queuine tRNA-ribosyltransferase OS=Streptococcus mutans serotype c (strain ATCC 700610 / UA159) OX=210007 GN=tgt PE=3 SV=1 && PF01702:Queuine tRNA-ribosyltransferase	TGT
SMU_RS04535	1606	2531	3151	5019	5523	10409	1715.32	1220.49	1433.89	603.841	661.949	1383.39	2103.4	2321.3	4797.24	6157.13	4449.68	5174.62	-0.774798	0.0379598	0.0843269	SMU_RS04535	NC_004350.2	932362	933723	+	1362	protein_coding	wall-associated protein WapA&&sp|P11000|WAPA_STRMU Wall-associated protein OS=Streptococcus mutans serotype c (strain ATCC 700610 / UA159) OX=210007 GN=wapA PE=3 SV=2 && PF17961:Bacterial Ig domain|PF05737:Collagen binding domain	-
SMU_RS04805	593	1452	1048	3407	2938	2541	866.107	957.469	652.149	560.525	481.525	461.804	1427.83	1234.83	1171.08	2273.46	2552.72	1721.04	-0.771589	0.00266622	0.00891434	pta	NC_004350.2	991774	992769	-	996	protein_coding	phosphate acetyltransferase&&sp|P39646|PTAS_BACSU Phosphate acetyltransferase OS=Bacillus subtilis (strain 168) OX=224308 GN=pta PE=1 SV=3 && PF01515:Phosphate acetyl/butaryl transferase	-
SMU_RS01600	9	45	51	111	96	72	27.797	62.7493	67.1111	38.6175	33.2718	27.671	46.5188	40.3485	33.183	34.5045	79.1132	83.753	-0.767593	0.0543544	0.112848	SMU_RS01600	NC_004350.2	307975	308445	+	471	protein_coding	cysteine hydrolase family protein&&-- && PF00857:Isochorismatase domain	Isochorismatase
SMU_RS06075	36	126	82	313	270	104	69.5478	109.899	67.4938	68.1132	58.5323	25.0006	131.175	113.48	47.931	138.018	221.517	134.662	-0.76158	0.0822669	0.157401	SMU_RS06075	NC_004350.2	1244138	1244890	-	753	protein_coding	esterase family protein&&-- && PF00756:Putative esterase	-
SMU_RS01500	72	87	124	249	324	279	103.293	56.3506	75.793	40.2387	52.1595	49.8057	104.353	136.176	128.584	276.036	152.952	203.635	-0.758612	0.0164447	0.0421021	SMU_RS01500	NC_004350.2	290214	291227	+	1014	protein_coding	YdcF family protein&&-- && PF02698:DUF218 domain	-
SMU_RS03270	225	458	389	1066	1094	986	268.067	246.358	197.46	143.062	146.261	146.175	446.748	459.805	454.422	862.612	805.197	638.822	-0.757027	0.00124846	0.00471121	pepT	NC_004350.2	657298	658518	+	1221	protein_coding	peptidase T&&sp|Q8CWX9|PEPT_STRMU Peptidase T OS=Streptococcus mutans serotype c (strain ATCC 700610 / UA159) OX=210007 GN=pepT PE=3 SV=1 && PF07687:Peptidase dimerisation domain|PF01546:Peptidase family M20/M25/M40	M20_dimer
SMU_RS06100	109	282	278	703	679	507	228.807	267.26	248.632	166.228	159.942	132.43	294.619	285.382	233.663	417.888	495.776	456.536	-0.755667	0.00180636	0.00645884	ftsE	NC_004350.2	1248932	1249624	-	693	protein_coding	cell division ATP-binding protein FtsE&&sp|A0A0H2ZM82|FTSE_STRP2 Cell division ATP-binding protein FtsE OS=Streptococcus pneumoniae serotype 2 (strain D39 / NCTC 7466) OX=373153 GN=ftsE PE=1 SV=1 && PF00005:ABC transporter	ABC_tran
Novel00144	25	43	18	86	97	84	119.631	92.8993	36.6981	46.3561	52.0864	50.0171	36.0416	40.7688	38.7135	95.8458	75.5971	29.5599	-0.755636	0.0895421	0.167855	-	NC_004350.2	959020	959323	-	304	-	-	-
SMU_RS09605	175	469	399	1139	1073	756	143.827	174.027	139.716	105.447	98.9585	77.3145	477.342	450.979	348.421	670.92	824.535	655.244	-0.753797	0.00341736	0.0109114	aspS	NC_004350.2	1972220	1973989	-	1770	protein_coding	aspartate--tRNA ligase&&sp|Q8DRV9|SYD_STRMU Aspartate--tRNA ligase 2 OS=Streptococcus mutans serotype c (strain ATCC 700610 / UA159) OX=210007 GN=aspS2 PE=3 SV=1 && PF01336:OB-fold nucleic acid binding domain|PF00152:tRNA synthetases class II (D, K and N)|PF02938:GAD domain	tRNA-synt_2
SMU_RS08850	39	84	117	229	233	213	105.649	102.736	135.038	69.8785	70.8285	71.7989	95.9712	97.9293	98.1663	149.519	147.678	192.139	-0.753755	0.00543842	0.0161862	nusG	NC_004350.2	1826568	1827104	-	537	protein_coding	transcription termination/antitermination protein NusG&&sp|P68893|NUSG_STRP1 Transcription termination/antitermination protein NusG OS=Streptococcus pyogenes serotype M1 OX=301447 GN=nusG PE=3 SV=1 && PF02357:Transcription termination factor nusG	-
SMU_RS08520	515	1398	1393	3452	3056	2731	1513.49	1854.9	1744.18	1142.74	1007.8	998.686	1446.69	1284.43	1258.65	1974.42	2457.78	2287.61	-0.753588	0.000614013	0.00250891	SMU_RS08520	NC_004350.2	1755859	1756353	-	495	protein_coding	single-stranded DNA-binding protein&&sp|Q8DSD8|SSB_STRMU Single-stranded DNA-binding protein OS=Streptococcus mutans serotype c (strain ATCC 700610 / UA159) OX=210007 GN=ssb PE=3 SV=1 && PF00436:Single-strand binding protein family	-
SMU_RS08235	9	20	13	56	52	17	56.677	56.8638	34.88	39.7245	36.7467	13.3214	23.4689	21.8555	7.83487	34.5045	35.1614	21.3488	-0.753134	0.171843	0.284807	SMU_RS08235	NC_004350.2	1698501	1698731	-	231	protein_coding	hypothetical protein&&-- && -	-
SMU_RS08875	35	32	79	121	132	178	29.8796	12.3338	28.7344	11.6358	12.6453	18.9088	50.7097	55.4792	82.0357	134.184	56.2583	129.735	-0.750887	0.072396	0.141554	SMU_RS08875	NC_004350.2	1830857	1832560	-	1704	protein_coding	zinc ribbon domain-containing protein&&-- && PF22820:TcaA protein 3rd/4th domain	-
SMU_RS08885	275	552	687	1297	1474	1545	1389.05	1258.82	1478.46	737.955	835.471	971.065	543.558	619.518	712.051	1054.3	970.455	1128.2	-0.749862	0.0013033	0.00487844	groES	NC_004350.2	1834944	1835231	-	288	protein_coding	co-chaperone GroES&&sp|Q8CWW5|CH10_STRMU Co-chaperonin GroES OS=Streptococcus mutans serotype c (strain ATCC 700610 / UA159) OX=210007 GN=groES PE=3 SV=1 && PF00166:Chaperonin 10 Kd subunit	-
SMU_RS06205	166	121	261	374	500	847	419.239	137.969	280.843	106.397	141.701	266.179	156.739	210.149	390.361	636.416	212.727	428.618	-0.74803	0.11496	0.204579	mubR	NC_004350.2	1291686	1292261	+	576	protein_coding	mutanobactin A biosynthesis transcriptional regulator MubR&&-- && -	-
sRNA00001	4	8	7	18	15	22	19.792	17.8715	14.7569	10.0325	8.32857	13.5453	7.54359	6.30446	10.1392	15.3353	14.0646	11.4955	-0.746086	0.215337	0.337346	-	NC_004350.2	89075	89368	-	294	-	-	-
SMU_RS03665	16	40	58	135	137	49	17.1647	19.3739	26.5102	16.3138	16.4925	6.54107	56.5769	57.5807	22.5829	61.3413	70.3228	95.2485	-0.744983	0.0988823	0.181115	rlmD	NC_004350.2	738555	739910	+	1356	protein_coding	23S rRNA (uracil(1939)-C(5))-methyltransferase RlmD&&sp|Q8DUV4|Y788_STRMU Uncharacterized RNA methyltransferase SMU_788 OS=Streptococcus mutans serotype c (strain ATCC 700610 / UA159) OX=210007 GN=SMU_788 PE=3 SV=1 && PF05958:tRNA (Uracil-5-)-methyltransferase	-
SMU_RS03745	17	41	47	149	107	46	26.9391	29.3332	31.7322	26.5966	19.0269	9.07042	62.4442	44.9718	21.2002	65.1751	72.0809	77.1841	-0.743374	0.100388	0.183437	SMU_RS03745	NC_004350.2	754378	755295	+	918	protein_coding	CPBP family intramembrane glutamic endopeptidase&&-- && PF02517:Type II CAAX prenyl endopeptidase Rce1-like	-
SMU_RS05580	105	298	256	835	788	270	78.3305	100.369	81.3674	70.1672	65.9657	25.0635	349.939	331.194	124.436	402.552	523.905	420.407	-0.742948	0.0717862	0.140718	parE	NC_004350.2	1151099	1153048	-	1950	protein_coding	DNA topoisomerase IV subunit B&&sp|Q59961|PARE_STRPN DNA topoisomerase 4 subunit B OS=Streptococcus pneumoniae serotype 4 (strain ATCC BAA-334 / TIGR4) OX=170187 GN=parE PE=1 SV=3 && PF00204:DNA gyrase B|PF00986:DNA gyrase B subunit, carboxyl terminus|PF01751:Toprim domain|PF02518:Histidine kinase-, DNA gyrase B-, and HSP90-like ATPase	DNA_gyraseB
SMU_RS08565	69	72	201	210	237	528	328.023	154.536	407.117	112.455	126.431	312.338	88.0085	99.6105	243.342	264.534	126.581	330.085	-0.741626	0.135439	0.234188	SMU_RS08565	NC_004350.2	1764417	1764722	-	306	protein_coding	hypothetical protein&&-- && -	-
SMU_RS06325	874	1669	1393	4052	3667	4087	774.781	667.983	526.123	404.616	364.778	450.826	1698.15	1541.23	1883.59	3350.77	2934.22	2287.61	-0.74139	0.00327506	0.0106045	SMU_RS06325	NC_004350.2	1316938	1318578	-	1641	protein_coding	phosphoenolpyruvate carboxykinase (ATP)&&-- && PF01293:Phosphoenolpyruvate carboxykinase	-
SMU_RS06675	41	77	64	142	140	256	94.2229	79.8922	62.6645	36.7593	36.1036	73.2063	59.5105	58.8416	117.984	157.187	135.371	105.102	-0.739588	0.0593784	0.120367	SMU_RS06675	NC_004350.2	1396299	1396931	-	633	protein_coding	GyrI-like domain-containing protein&&-- && PF06445:GyrI-like small molecule binding domain	AraC_E_bind
SMU_RS09285	325	886	1008	2483	2292	1467	451.557	555.782	596.704	388.608	357.351	253.627	1040.6	963.321	676.103	1245.99	1557.65	1655.35	-0.736372	0.00793397	0.0225282	tsf	NC_004350.2	1902386	1903432	-	1047	protein_coding	translation elongation factor Ts&&sp|Q8DS12|EFTS_STRMU Elongation factor Ts OS=Streptococcus mutans serotype c (strain ATCC 700610 / UA159) OX=210007 GN=tsf PE=3 SV=1 && PF00889:Elongation factor TS	-
SMU_RS01075	38	59	80	154	172	195	44.8329	31.4273	40.2135	20.4663	22.7715	28.6275	64.5396	72.2911	89.8705	145.686	103.726	131.377	-0.734908	0.0175569	0.0446534	SMU_RS01075	NC_004350.2	203232	204464	-	1233	protein_coding	replication initiation factor domain-containing protein&&-- && PF18106:Rolling Circle replication initiation protein N-terminal domain|PF02486:Replication initiation factor	Rep_trans
SMU_RS09225	296	1083	1154	3143	2929	914	658.4	1087.6	1093.64	787.497	731.085	252.977	1317.19	1231.05	421.239	1134.81	1903.99	1895.12	-0.733776	0.100531	0.183554	rpsC	NC_004350.2	1890900	1891553	-	654	protein_coding	30S ribosomal protein S3&&sp|P59186|RS3_STRMU Small ribosomal subunit protein uS3 OS=Streptococcus mutans serotype c (strain ATCC 700610 / UA159) OX=210007 GN=rpsC PE=3 SV=1 && PF00189:Ribosomal protein S3, C-terminal domain|PF07650:KH domain	-
SMU_RS01595	14	37	42	108	111	48	45.8692	54.7314	58.6289	39.8587	40.81	19.5691	45.2615	46.653	22.122	53.6736	65.0486	68.973	-0.732461	0.0784696	0.151008	SMU_RS01595	NC_004350.2	307522	307965	+	444	protein_coding	dUTP diphosphatase&&sp|Q9CJ30|DUT_LACLA Deoxyuridine 5'-triphosphate nucleotidohydrolase OS=Lactococcus lactis subsp. lactis (strain IL1403) OX=272623 GN=dut PE=3 SV=1 && PF00692:dUTPase	-
SMU_RS08195	140	263	330	791	741	615	256.175	217.273	257.272	163.039	152.152	140.03	331.499	311.44	283.438	536.736	462.373	541.931	-0.732128	0.00143441	0.00528382	SMU_RS08195	NC_004350.2	1692557	1693351	-	795	protein_coding	phosphatidate cytidylyltransferase&&sp|Q5HPT0|CDSA_STAEQ Phosphatidate cytidylyltransferase OS=Staphylococcus epidermidis (strain ATCC 35984 / DSM 28319 / BCRC 17069 / CCUG 31568 / BM 3577 / RP62A) OX=176279 GN=cdsA PE=3 SV=1 && PF01148:Cytidylyltransferase family	-
SMU_RS08380	513	1170	874	2825	2682	2112	1658.37	1707.62	1203.77	1028.7	972.91	849.56	1183.92	1127.24	973.367	1966.76	2056.94	1435.3	-0.731829	0.00397728	0.0123365	SMU_RS08380	NC_004350.2	1724817	1725266	+	450	protein_coding	universal stress protein&&sp|Q7A551|Y1532_STAAN Putative universal stress protein SA1532 OS=Staphylococcus aureus (strain N315) OX=158879 GN=SA1532 PE=1 SV=1 && PF00582:Universal stress protein family	Usp
SMU_RS02400	1544	2429	2152	4894	4968	8957	4091.2	2905.85	2429.49	1460.74	1477.19	2953.27	2051.02	2088.04	4128.05	5919.43	4270.36	3534.05	-0.730595	0.0492878	0.104197	raiA	NC_004350.2	469160	469708	+	549	protein_coding	ribosome hibernation-promoting factor%2C HPF/YfiA family&&sp|Q5XAQ7|HPF_STRP6 Ribosome hibernation promotion factor OS=Streptococcus pyogenes serotype M6 (strain ATCC BAA-946 / MGAS10394) OX=286636 GN=hpf PE=1 SV=1 && PF16321:Sigma 54 modulation/S30EA ribosomal protein C terminus|PF02482:Sigma 54 modulation protein / S30EA ribosomal protein	-
SMU_RS07735	73	77	159	227	292	407	185.329	88.2579	171.984	64.9162	83.1869	128.574	95.1331	122.727	187.576	279.87	135.371	261.112	-0.730315	0.0668307	0.13303	SMU_RS07735	NC_004350.2	1614370	1614942	-	573	protein_coding	ECF transporter S component&&sp|Q5M614|RIBU_STRT2 Riboflavin transporter RibU OS=Streptococcus thermophilus (strain ATCC BAA-250 / LMG 18311) OX=264199 GN=ribU PE=1 SV=1 && PF12822:ECF transporter, substrate-specific component	-
SMU_RS02680	214	329	264	777	939	821	1027.42	713.134	540.016	420.204	505.882	490.471	325.632	394.659	378.378	820.44	578.405	433.545	-0.729611	0.0176397	0.0447167	SMU_RS02680	NC_004350.2	524199	524501	-	303	protein_coding	DUF1827 family protein&&-- && PF08860:Domain of unknown function (DUF1827)	-
SMU_RS07785	225	203	372	687	708	1120	462.302	188.313	325.653	159.003	163.24	286.35	287.914	297.57	516.179	862.612	356.888	610.904	-0.726957	0.0706237	0.139303	SMU_RS07785	NC_004350.2	1622808	1623515	-	708	protein_coding	segregation/condensation protein A&&sp|Q7ZAK8|SCPA_STRMU Segregation and condensation protein A OS=Streptococcus mutans serotype c (strain ATCC 700610 / UA159) OX=210007 GN=scpA PE=3 SV=1 && PF02616:Segregation and condensation protein ScpA	-
SMU_RS03875	18	43	58	141	109	92	16.0151	17.273	21.9865	14.1313	10.8827	10.1855	59.0915	45.8124	42.4005	69.0089	75.5971	95.2485	-0.720588	0.0324941	0.0744123	SMU_RS03875	NC_004350.2	785626	787260	+	1635	protein_coding	GBS Bsp-like repeat-containing protein&&sp|A0A0H2ZQ76|PCSB_STRP2 Peptidoglycan hydrolase PcsB OS=Streptococcus pneumoniae serotype 2 (strain D39 / NCTC 7466) OX=373153 GN=pcsB PE=1 SV=1 && PF08481:GBS Bsp-like repeat|PF05257:CHAP domain	-
SMU_RS00825	52	137	178	517	388	144	87.857	104.505	128.133	98.3942	73.5623	30.2741	216.669	163.075	66.3659	199.359	240.856	292.314	-0.72034	0.102762	0.187184	SMU_RS00825	NC_004350.2	167261	168121	+	861	protein_coding	DegV family protein&&sp|Q5X9X0|Y1658_STRP6 DegV domain-containing protein M6_Spy1658 OS=Streptococcus pyogenes serotype M6 (strain ATCC BAA-946 / MGAS10394) OX=286636 GN=M6_Spy1658 PE=3 SV=1 && PF02645:Uncharacterised protein, DegV family COG1307	-
SMU_RS08355	47	184	215	576	470	183	39.0247	68.9765	76.0588	53.8729	43.7915	18.9073	241.395	197.54	84.34	180.19	323.485	353.076	-0.719843	0.105331	0.190665	aspS	NC_004350.2	1719336	1721087	-	1752	protein_coding	aspartate--tRNA ligase&&sp|Q8DSG3|SYDND_STRMU Aspartate--tRNA(Asp/Asn) ligase OS=Streptococcus mutans serotype c (strain ATCC 700610 / UA159) OX=210007 GN=aspS1 PE=3 SV=1 && PF01336:OB-fold nucleic acid binding domain|PF02938:GAD domain|PF00152:tRNA synthetases class II (D, K and N)	tRNA-synt_2
SMU_RS09455	49	66	145	239	281	241	74.2508	45.1534	93.6142	40.7952	47.7817	45.4421	100.162	118.104	111.071	187.858	116.033	238.121	-0.717625	0.0342665	0.077459	SMU_RS09455	NC_004350.2	1944151	1945110	-	960	protein_coding	glycosyltransferase PgfS&&sp|Q45539|CSBB_BACSU Putative glycosyltransferase CsbB OS=Bacillus subtilis (strain 168) OX=224308 GN=csbB PE=2 SV=1 && PF00535:Glycosyl transferase family 2	Glycos_transf_2
SMU_RS02090	4	7	14	19	27	26	11.8269	9.34438	17.6363	6.32806	8.95829	9.56579	7.96268	11.348	11.9827	15.3353	12.3065	22.991	-0.717462	0.200306	0.320739	SMU_RS02090	NC_004350.2	401211	401702	-	492	protein_coding	YgjV family protein&&-- && PF10688:Bacterial inner membrane protein	-
SMU_RS10155	2	9	9	23	19	15	22.041	44.7802	42.2585	28.552	23.4967	20.5698	9.63903	7.98565	6.91312	7.66766	15.8226	14.7799	-0.715381	0.23687	0.363702	SMU_RS10155	NC_004350.2	1948508	1948639	-	132	protein_coding	hypothetical protein&&-- && -	-
SMU_RS02040	110	372	362	1030	1024	345	134.018	204.624	187.91	141.356	139.998	52.3031	431.661	430.384	159.002	421.721	654.003	594.482	-0.713126	0.0889767	0.167066	nusA	NC_004350.2	390889	392082	+	1194	protein_coding	transcription termination factor NusA&&sp|P32727|NUSA_BACSU Transcription termination/antitermination protein NusA OS=Bacillus subtilis (strain 168) OX=224308 GN=nusA PE=1 SV=2 && PF08529:NusA N-terminal domain|PF13184:NusA-like KH domain	-
SMU_RS09695	54	126	137	338	277	308	135.672	142.925	146.652	95.6578	78.0958	96.2908	141.652	116.422	141.949	207.027	221.517	224.983	-0.712719	0.00517093	0.0155846	SMU_RS09695	NC_004350.2	1989826	1990404	-	579	protein_coding	DNA-3-methyladenine glycosylase&&sp|Q49ZR8|3MGH_STAS1 Putative 3-methyladenine DNA glycosylase OS=Staphylococcus saprophyticus subsp. saprophyticus (strain ATCC 15305 / DSM 20229 / NCIMB 8711 / NCTC 7292 / S-41) OX=342451 GN=SSP0561 PE=3 SV=1 && PF02245:Methylpurine-DNA glycosylase (MPG)	-
SMU_RS04785	181	278	264	540	787	923	315.71	218.925	196.193	106.099	154.041	200.331	226.308	330.774	425.387	693.923	488.744	433.545	-0.711862	0.0358798	0.0804777	SMU_RS04785	NC_004350.2	987558	988391	-	834	protein_coding	glycosyltransferase family 8 protein&&sp|P19817|WAAJ_SALTY Lipopolysaccharide 1,2-glucosyltransferase OS=Salmonella typhimurium (strain LT2 / SGSC1412 / ATCC 700720) OX=99287 GN=waaJ PE=1 SV=4 && PF01501:Glycosyl transferase family 8	Glyco_transf_8
SMU_RS02555	7	34	32	90	81	34	7.47648	16.3953	14.5619	10.828	9.7081	4.51871	37.7179	34.0441	15.6697	26.8368	59.7744	52.5509	-0.711608	0.143392	0.245195	trpE	NC_004350.2	498454	499815	+	1362	protein_coding	anthranilate synthase component I&&sp|Q02001|TRPE_LACLA Anthranilate synthase component 1 OS=Lactococcus lactis subsp. lactis (strain IL1403) OX=272623 GN=trpE PE=3 SV=2 && PF00425:chorismate binding enzyme|PF04715:Anthranilate synthase component I, N terminal region	-
SMU_RS04775	102	254	172	445	484	640	168.806	189.785	121.279	82.957	89.8841	131.796	186.494	203.424	294.96	391.051	446.55	282.461	-0.707876	0.0264084	0.0623733	SMU_RS04775	NC_004350.2	985855	986733	-	879	protein_coding	sensor histidine kinase&&sp|P42245|YCBM_BACSU Sensor histidine kinase YcbM OS=Bacillus subtilis (strain 168) OX=224308 GN=ycbM PE=3 SV=2 && PF02518:Histidine kinase-, DNA gyrase B-, and HSP90-like ATPase	HATPase_c
SMU_RS01910	295	489	451	1082	974	1752	1007.37	753.905	656.163	416.198	373.229	744.452	453.454	409.37	807.452	1130.98	859.697	740.639	-0.706632	0.0444966	0.096264	SMU_RS01910	NC_004350.2	367067	367492	-	426	protein_coding	YjdF family protein&&sp|O31647|YJDF_BACSU Uncharacterized protein YjdF OS=Bacillus subtilis (strain 168) OX=224308 GN=yjdF PE=2 SV=1 && PF11208:Protein of unknown function (DUF2992)	-
SMU_RS00875	80	93	124	244	311	382	95.3126	50.0247	62.9435	32.7459	41.5787	56.6318	102.258	130.712	176.054	306.706	163.501	203.635	-0.703783	0.0485896	0.103003	SMU_RS00875	NC_004350.2	173245	174465	+	1221	protein_coding	PTS sugar transporter subunit IIC&&-- && -	-
SMU_RS00845	196	585	586	1705	1517	730	637.859	859.54	812.522	625.027	553.993	295.616	714.546	637.591	336.438	751.431	1028.47	962.338	-0.701613	0.043054	0.0935799	rplM	NC_004350.2	169798	170244	+	447	protein_coding	50S ribosomal protein L13&&sp|Q03EE8|RL13_PEDPA Large ribosomal subunit protein uL13 OS=Pediococcus pentosaceus (strain ATCC 25745 / CCUG 21536 / LMG 10740 / 183-1w) OX=278197 GN=rplM PE=3 SV=1 && PF00572:Ribosomal protein L13	-
SMU_RS09740	15	47	29	105	84	80	8.71083	12.3228	7.17522	6.86853	5.47392	5.78089	44.0043	35.305	36.87	57.5075	82.6293	47.6242	-0.700232	0.0576286	0.117747	SMU_RS09740	NC_004350.2	1998008	2000512	-	2505	protein_coding	YhgE/Pip domain-containing protein&&sp|P49022|PIP_LACLL Phage infection protein OS=Lactococcus lactis subsp. lactis OX=1360 GN=pip PE=4 SV=1 && PF12698:ABC-2 family transporter protein	-
SMU_RS09420	7	32	58	108	96	61	9.92491	20.4843	35.0369	17.2488	15.2739	10.762	45.2615	40.3485	28.1133	26.8368	56.2583	95.2485	-0.699258	0.133624	0.231396	SMU_RS09420	NC_004350.2	1933280	1934305	-	1026	protein_coding	YeiH family protein&&sp|Q8DRZ4|Y2059_STRMU UPF0324 membrane protein SMU_2059c OS=Streptococcus mutans serotype c (strain ATCC 700610 / UA159) OX=210007 GN=SMU_2059c PE=3 SV=1 && PF03601:Conserved hypothetical protein 698	-
SMU_RS05165	103	214	144	542	463	428	387.171	363.179	230.62	229.494	195.297	200.191	227.146	194.598	197.254	394.885	376.227	236.479	-0.694235	0.018609	0.0469173	SMU_RS05165	NC_004350.2	1065189	1065575	-	387	protein_coding	cytidine deaminase&&sp|Q9KD53|CDD_HALH5 Cytidine deaminase OS=Halalkalibacterium halodurans (strain ATCC BAA-125 / DSM 18197 / FERM 7344 / JCM 9153 / C-125) OX=272558 GN=cdd PE=3 SV=1 && PF00383:Cytidine and deoxycytidylate deaminase zinc-binding region	-
SMU_RS03145	5	5	7	30	21	4	6.09175	2.75032	3.63361	4.11717	2.87105	0.606413	12.5726	8.82624	1.8435	19.1692	8.79036	11.4955	-0.692475	0.375908	0.5137	argJ	NC_004350.2	623123	624316	+	1194	protein_coding	bifunctional ornithine acetyltransferase/N-acetylglutamate synthase&&sp|Q8DV45|ARGJ_STRMU Arginine biosynthesis bifunctional protein ArgJ OS=Streptococcus mutans serotype c (strain ATCC 700610 / UA159) OX=210007 GN=argJ PE=3 SV=1 && PF01960:ArgJ family	-
SMU_RS08840	79	81	219	278	355	504	150.225	69.541	177.43	59.5478	75.7519	119.256	116.507	149.206	232.281	302.873	142.404	359.645	-0.690134	0.104905	0.190192	SMU_RS08840	NC_004350.2	1824905	1825669	+	765	protein_coding	polyphosphate polymerase domain-containing protein&&-- && PF09359:VTC domain	-
SMU_RS09255	306	912	1166	2988	2899	961	709.954	955.311	1152.59	780.9	754.757	277.44	1252.24	1218.44	442.9	1173.15	1603.36	1914.82	-0.688405	0.104049	0.189083	rplC	NC_004350.2	1894163	1894789	-	627	protein_coding	50S ribosomal protein L3&&sp|Q8DS16|RL3_STRMU Large ribosomal subunit protein uL3 OS=Streptococcus mutans serotype c (strain ATCC 700610 / UA159) OX=210007 GN=rplC PE=3 SV=1 && PF00297:Ribosomal protein L3	-
Novel00179	7	20	14	54	34	35	43.8921	56.6187	37.4012	38.1406	23.9231	27.3082	22.6308	14.2901	16.1306	26.8368	35.1614	22.991	-0.685072	0.141066	0.242189	-	NC_004350.2	1153870	1154101	+	232	-	-	-
SMU_RS03925	156	344	393	1031	901	738	720.427	717.242	773.263	536.328	466.918	424.09	432.08	378.688	340.125	598.078	604.777	645.391	-0.684513	0.00292961	0.00968318	rplU	NC_004350.2	797035	797349	+	315	protein_coding	50S ribosomal protein L21&&sp|Q8DUQ6|RL21_STRMU Large ribosomal subunit protein bL21 OS=Streptococcus mutans serotype c (strain ATCC 700610 / UA159) OX=210007 GN=rplU PE=3 SV=1 && PF00829:Ribosomal prokaryotic L21 protein	-
SMU_RS00480	5	27	29	63	56	54	15.642	38.1354	38.6536	22.2009	19.659	21.021	26.4026	23.5366	24.8872	19.1692	47.4679	47.6242	-0.683397	0.107212	0.193767	SMU_RS00480	NC_004350.2	90936	91400	+	465	protein_coding	ECF transporter S component&&sp|A2RIH3|HMPT_LACLM Thiamine precursor transporter HmpT OS=Lactococcus lactis subsp. cremoris (strain MG1363) OX=416870 GN=hmpT PE=1 SV=1 && PF07155:ECF-type riboflavin transporter, S component	-
SMU_RS03775	48	141	128	377	330	229	61.4125	81.4472	69.7742	54.3329	47.3784	36.4576	157.996	138.698	105.54	184.024	247.888	210.204	-0.683392	0.0203982	0.0506025	SMU_RS03775	NC_004350.2	761002	762138	+	1137	protein_coding	aminotransferase&&sp|O58489|AAT_PYRHO Aspartate aminotransferase OS=Pyrococcus horikoshii (strain ATCC 700860 / DSM 12428 / JCM 9974 / NBRC 100139 / OT-3) OX=70601 GN=aspC PE=3 SV=1 && PF00155:Aminotransferase class I and II	Aminotran_1_2
SMU_RS06105	68	208	224	555	517	380	90.2557	124.644	126.673	82.9783	77.0028	62.7604	232.594	217.294	175.132	260.7	365.679	367.856	-0.680308	0.0139126	0.0365335	prfB	NC_004350.2	1249646	1250741	-	1096	protein_coding	peptide chain release factor 2&&sp|Q3K2F4|RF2_STRA1 Peptide chain release factor 2 OS=Streptococcus agalactiae serotype Ia (strain ATCC 27591 / A909 / CDC SS700) OX=205921 GN=prfB PE=3 SV=1 && PF00472:RF-1 domain|PF03462:PCRF domain	-
SMU_RS07520	4	7	4	12	21	14	17.0141	13.4428	7.24901	5.7496	10.0235	7.40994	5.02906	8.82624	6.45224	15.3353	12.3065	6.56886	-0.678031	0.314294	0.448687	SMU_RS07520	NC_004350.2	1575488	1575829	-	342	protein_coding	P-II family nitrogen regulator&&sp|P0A3F4|GLNB_SYNE7 Nitrogen regulatory protein P-II OS=Synechococcus elongatus (strain ATCC 33912 / PCC 7942 / FACHB-805) OX=1140 GN=glnB PE=1 SV=1 && PF00543:Nitrogen regulatory protein P-II	-
SMU_RS04440	189	402	289	1075	1036	659	213.629	205.147	139.176	136.871	131.404	92.6871	450.52	435.428	303.716	724.594	706.745	474.6	-0.676172	0.0250225	0.0595859	SMU_RS04440	NC_004350.2	912434	913720	+	1287	protein_coding	homoserine dehydrogenase&&sp|P52985|DHOM_LACLC Homoserine dehydrogenase OS=Lactococcus lactis subsp. cremoris OX=1359 GN=hom PE=3 SV=1 && PF00742:Homoserine dehydrogenase|PF03447:Homoserine dehydrogenase, NAD binding domain	-
SMU_RS06530	114	190	305	619	564	651	126.496	95.185	144.192	77.3696	70.2268	89.8857	259.416	237.048	300.029	437.057	334.034	500.876	-0.674708	0.0136181	0.0358559	SMU_RS06530	NC_004350.2	1366506	1367816	-	1311	protein_coding	glycosyltransferase family 2 protein&&sp|P96587|YDAM_BACSU Uncharacterized glycosyltransferase YdaM OS=Bacillus subtilis (strain 168) OX=224308 GN=ydaM PE=3 SV=1 && PF13641:Glycosyltransferase like family 2	-
SMU_RS09645	17	32	56	97	118	97	18.1572	15.4309	25.4833	11.6702	14.1427	12.8916	40.6516	49.5951	44.7048	65.1751	56.2583	91.9641	-0.674144	0.0539716	0.11229	mdeA	NC_004350.2	1980163	1981524	+	1362	protein_coding	multidrug efflux MFS transporter MdeA&&sp|P76269|YEBQ_ECOLI Uncharacterized transporter YebQ OS=Escherichia coli (strain K12) OX=83333 GN=yebQ PE=3 SV=2 && PF07690:Major Facilitator Superfamily	MFS_1
SMU_RS02155	139	437	449	1066	980	927	99.1199	140.692	136.415	85.6267	78.4192	82.255	446.748	411.891	427.231	532.902	768.277	737.355	-0.671576	0.00720396	0.0207349	glyS	NC_004350.2	415694	417733	+	2040	protein_coding	glycine--tRNA ligase subunit beta&&sp|Q8CWY5|SYGB_STRMU Glycine--tRNA ligase beta subunit OS=Streptococcus mutans serotype c (strain ATCC 700610 / UA159) OX=210007 GN=glyS PE=3 SV=1 && PF02092:Glycyl-tRNA synthetase beta subunit	-
SMU_RS08660	11	35	18	52	68	73	15.7809	22.6698	11.0022	8.40325	10.9471	13.0316	21.7926	28.5802	33.6438	42.1721	61.5325	29.5599	-0.670046	0.121837	0.215371	SMU_RS08660	NC_004350.2	1786502	1787515	+	1014	protein_coding	HlyD family efflux transporter periplasmic adaptor subunit&&sp|P0A3G6|LCND_LACLC Lactococcin A secretion protein LcnD OS=Lactococcus lactis subsp. cremoris OX=1359 GN=lcnD PE=3 SV=1 && PF13437:HlyD family secretion protein	-
SMU_RS04075	394	822	1087	2526	2578	1822	264.982	249.593	311.471	191.363	194.56	152.477	1058.62	1083.53	839.713	1510.53	1445.13	1785.09	-0.669599	0.00515357	0.0155682	SMU_RS04075	NC_004350.2	828355	830517	+	2163	protein_coding	alpha-galactosidase&&sp|P27756|AGAL_STRMU Alpha-galactosidase OS=Streptococcus mutans serotype c (strain ATCC 700610 / UA159) OX=210007 GN=aga PE=3 SV=3 && PF02065:Melibiase|PF16875:Glycosyl hydrolase family 36 N-terminal domain|PF16874:Glycosyl hydrolase family 36 C-terminal domain	-
SMU_RS02890	54	182	169	511	447	235	50.8442	77.3678	67.7959	54.1969	47.2287	27.5329	214.154	187.873	108.306	207.027	319.969	277.534	-0.665053	0.0597967	0.120898	SMU_RS02890	NC_004350.2	565446	566990	+	1545	protein_coding	peptide chain release factor 3&&sp|Q8DV91|RF3_STRMU Peptide chain release factor 3 OS=Streptococcus mutans serotype c (strain ATCC 700610 / UA159) OX=210007 GN=prfC PE=3 SV=1 && PF16658:Class II release factor RF3, C-terminal domain|PF00009:Elongation factor Tu GTP binding domain|PF22042:Elongation factor G domain 2	GTP_EFTU
SMU_RS05920	192	115	228	376	469	1020	795.738	215.183	402.599	175.535	218.118	526.024	157.577	197.119	470.092	736.095	202.178	374.425	-0.663268	0.219405	0.342793	SMU_RS05920	NC_004350.2	1214103	1214453	+	351	protein_coding	MerR family transcriptional regulator&&-- && PF13411:MerR HTH family regulatory protein	-
SMU_RS03780	134	175	214	442	527	715	238.886	140.853	162.543	88.7594	105.426	158.609	185.237	221.497	329.525	513.733	307.662	351.434	-0.662773	0.0532707	0.110997	SMU_RS03780	NC_004350.2	762171	762986	+	816	protein_coding	transporter substrate-binding domain-containing protein&&sp|P0AEQ5|GLNH_ECO57 Glutamine-binding periplasmic protein OS=Escherichia coli O157:H7 OX=83334 GN=glnH PE=3 SV=1 && PF00497:Bacterial extracellular solute-binding proteins, family 3	-
SMU_RS04915	432	626	563	1273	1224	2767	796.495	521.093	442.259	264.383	253.239	634.811	533.499	514.444	1275.24	1656.21	1100.55	924.567	-0.662029	0.121861	0.215371	SMU_RS04915	NC_004350.2	1011784	1012572	-	789	protein_coding	ABC transporter permease&&-- && PF12679:ABC-2 family transporter protein	-
SMU_RS07715	16	67	99	211	196	108	24.9468	47.164	65.7656	37.0581	34.2926	20.9534	88.4276	82.3783	49.7744	61.3413	117.791	162.579	-0.66015	0.115761	0.205846	SMU_RS07715	NC_004350.2	1611473	1612405	-	933	protein_coding	TIGR01212 family radical SAM protein&&sp|O35008|YTQA_BACSU Uncharacterized protein YtqA OS=Bacillus subtilis (strain 168) OX=224308 GN=ytqA PE=3 SV=1 && PF04055:Radical SAM superfamily|PF16199:Radical_SAM C-terminal domain	Radical_SAM
SMU_RS01955	8612	38641	12691	69355	60597	49418	5381.42	10901.4	3378.76	4881.77	4249.08	3842.51	29065.9	25468.8	22775.5	33016.9	67933.6	20841.4	-0.65572	0.122482	0.216305	pflB	NC_004350.2	376029	378356	-	2328	protein_coding	formate C-acetyltransferase&&sp|Q59934|PFL_STRMU Formate acetyltransferase OS=Streptococcus mutans serotype c (strain ATCC 700610 / UA159) OX=210007 GN=pfl PE=3 SV=2 && PF01228:Glycine radical|PF02901:Pyruvate formate lyase-like	-
SMU_RS06570	43	97	101	351	269	127	82.4143	83.9359	82.4755	75.7788	57.8545	30.2883	147.1	113.06	58.5311	164.855	170.533	165.864	-0.653208	0.0912098	0.169882	SMU_RS06570	NC_004350.2	1375345	1376103	-	759	protein_coding	ABC transporter ATP-binding protein&&sp|P0DX43|TYRAP_CLODR Tyrosine transport ATP-binding protein OS=Clostridioides difficile (strain R20291) OX=645463 GN=CDR20291_0806 PE=3 SV=1 && PF00005:ABC transporter	ABC_tran
SMU_RS09305	395	546	477	1318	1354	2051	600.428	374.713	308.924	225.676	230.958	387.941	552.358	569.083	945.254	1514.36	959.907	783.337	-0.65265	0.0713018	0.140243	SMU_RS09305	NC_004350.2	1907122	1908078	+	957	protein_coding	S66 family peptidase&&sp|P96129|Y688_TREPA Putative carboxypeptidase TP_0688 OS=Treponema pallidum (strain Nichols) OX=243276 GN=TP_0688 PE=3 SV=1 && PF02016:LD-carboxypeptidase N-terminal domain|PF17676:LD-carboxypeptidase C-terminal domain	-
SMU_RS08525	252	632	746	1680	1440	1728	1259.75	1426.4	1588.88	946.016	807.785	1074.89	704.068	605.228	796.391	966.125	1111.1	1225.09	-0.651945	0.00707782	0.0204869	rpsF	NC_004350.2	1756371	1756661	-	291	protein_coding	30S ribosomal protein S6&&sp|Q8DSD7|RS6_STRMU Small ribosomal subunit protein bS6 OS=Streptococcus mutans serotype c (strain ATCC 700610 / UA159) OX=210007 GN=rpsF PE=3 SV=1 && PF01250:Ribosomal protein S6	-
SMU_RS02480	6	38	24	79	76	44	4.91456	14.0527	8.37555	7.28897	6.98549	4.48458	33.108	31.9426	20.2785	23.003	66.8067	39.4132	-0.649149	0.163689	0.274434	SMU_RS02480	NC_004350.2	482277	484052	+	1776	protein_coding	oleate hydratase&&sp|B9E972|OLHYD_MACCJ Oleate hydratase OS=Macrococcus caseolyticus (strain JCSC5402) OX=458233 GN=MCCL_0076 PE=1 SV=1 && PF06100:MCRA family	-
SMU_RS02275	138	356	272	883	751	735	173.809	202.435	145.959	125.274	106.141	115.191	370.055	315.643	338.743	529.069	625.873	446.683	-0.64465	0.0102765	0.0280786	SMU_RS02275	NC_004350.2	440234	441388	+	1155	protein_coding	THUMP domain-containing class I SAM-dependent RNA methyltransferase&&sp|P50840|YPSC_BACSU Putative RNA methyltransferase YpsC OS=Bacillus subtilis (strain 168) OX=224308 GN=ypsC PE=1 SV=1 && PF02926:THUMP domain|PF22020:RlmL ferredoxin-like domain|PF01170:RMKL-like, methyltransferase domain	-
SMU_RS02580	10	61	49	150	149	48	12.0025	33.0556	25.0575	20.2801	20.0683	7.16888	62.8632	62.6243	22.122	38.3383	107.242	80.4685	-0.643465	0.212016	0.335089	trpB	NC_004350.2	502728	503939	+	1212	protein_coding	tryptophan synthase subunit beta&&sp|Q8DVF3|TRPB_STRMU Tryptophan synthase beta chain OS=Streptococcus mutans serotype c (strain ATCC 700610 / UA159) OX=210007 GN=trpB PE=3 SV=1 && PF00291:Pyridoxal-phosphate dependent enzyme	PALP
SMU_RS03295	128	341	491	1176	1052	618	350.664	421.772	573.102	362.907	323.406	210.672	492.848	442.153	284.82	490.73	599.502	806.328	-0.641207	0.0511064	0.107453	infC	NC_004350.2	660634	661164	+	531	protein_coding	translation initiation factor IF-3&&sp|Q8DV22|IF3_STRMU Translation initiation factor IF-3 OS=Streptococcus mutans serotype c (strain ATCC 700610 / UA159) OX=210007 GN=infC PE=3 SV=1 && PF05198:Translation initiation factor IF-3, N-terminal domain|PF00707:Translation initiation factor IF-3, C-terminal domain	-
SMU_RS01815	366	1033	900	2774	2600	1648	316.354	403.119	331.439	270.088	252.183	177.25	1162.55	1092.77	759.521	1403.18	1816.09	1477.99	-0.6408	0.0198461	0.0497655	rnjA	NC_004350.2	349984	351666	-	1683	protein_coding	ribonuclease J1&&sp|Q8K5W8|RNJ1_STRP3 Ribonuclease J 1 OS=Streptococcus pyogenes serotype M3 (strain ATCC BAA-595 / MGAS315) OX=198466 GN=rnj1 PE=1 SV=1 && PF22505:Ribonuclease J, beta-CASP domain|PF17770:Ribonuclease J C-terminal domain|PF07521:Zn-dependent metallo-hydrolase RNA specificity domain|PF00753:Metallo-beta-lactamase superfamily	Lactamase_B
SMU_RS01220	2	17	17	44	51	9	4.04086	15.5072	14.6339	10.0139	11.5628	2.26268	18.4399	21.4352	4.14787	7.66766	29.8872	27.9177	-0.636137	0.36441	0.500793	SMU_RS01220	NC_004350.2	226697	227416	-	720	protein_coding	ABC transporter ATP-binding protein&&sp|Q8T674|ABCGK_DICDI ABC transporter G family member 20 OS=Dictyostelium discoideum OX=44689 GN=abcG20 PE=3 SV=1 && PF00005:ABC transporter	ABC_tran
SMU_RS05625	114	217	202	519	555	621	331.012	284.472	249.896	169.751	180.835	224.371	217.507	233.265	286.203	437.057	381.501	331.727	-0.635307	0.0148626	0.0385197	SMU_RS05625	NC_004350.2	1162026	1162526	-	501	protein_coding	YbhB/YbcL family Raf kinase inhibitor-like protein&&sp|P55185|YXKA_BACSU Uncharacterized protein YxkA OS=Bacillus subtilis (strain 168) OX=224308 GN=yxkA PE=4 SV=2 && PF01161:Phosphatidylethanolamine-binding protein	-
SMU_RS07005	263	780	514	1948	1903	1007	195.298	261.504	162.62	162.943	158.574	93.0481	816.384	799.826	464.101	1008.3	1371.3	844.099	-0.632355	0.0587998	0.119663	ligA	NC_004350.2	1471417	1473375	-	1959	protein_coding	NAD-dependent DNA ligase LigA&&sp|Q8DT49|DNLJ_STRMU DNA ligase OS=Streptococcus mutans serotype c (strain ATCC 700610 / UA159) OX=210007 GN=ligA PE=3 SV=1 && PF01653:NAD-dependent DNA ligase adenylation domain|PF03120:NAD-dependent DNA ligase OB-fold domain|PF12826:Helix-hairpin-helix motif|PF00533:BRCA1 C Terminus (BRCT) domain|PF03119:NAD-dependent DNA ligase C4 zinc finger domain	BRCT
SMU_RS09240	470	1388	1389	4533	4222	1166	813.944	1085.24	1024.87	884.278	820.475	251.265	1899.73	1774.5	537.38	1801.9	2440.2	2281.04	-0.63168	0.161611	0.271949	rplB	NC_004350.2	1892307	1893146	-	840	protein_coding	50S ribosomal protein L2&&sp|A8AZM2|RL2_STRGC Large ribosomal subunit protein uL2 OS=Streptococcus gordonii (strain Challis / ATCC 35105 / BCRC 15272 / CH1 / DL1 / V288) OX=467705 GN=rplB PE=3 SV=1 && PF03947:Ribosomal Proteins L2, C-terminal domain|PF00181:Ribosomal Proteins L2, RNA binding domain	Ribosomal_L2_C
SMU_RS09270	406	1418	1048	3298	3051	2309	247.325	389.995	272.002	226.307	208.562	175.026	1382.15	1282.33	1064.16	1556.54	2492.95	1721.04	-0.631649	0.0255319	0.06055	SMU_RS09270	NC_004350.2	1896529	1898916	-	2388	protein_coding	glycoside hydrolase family 68 protein&&sp|P11701|LSC_STRMU Levansucrase OS=Streptococcus mutans serotype c (strain ATCC 700610 / UA159) OX=210007 GN=ftf PE=3 SV=2 && PF19258:KxYKxGKxW signal peptide|PF02435:Levansucrase/Invertase	-
SMU_RS07195	20	60	98	247	197	83	45.5308	61.6692	95.054	63.34	50.3259	23.512	103.515	82.7986	38.2526	76.6766	105.484	160.937	-0.62901	0.168687	0.280579	SMU_RS07195	NC_004350.2	1517579	1518217	-	639	protein_coding	hypothetical protein&&-- && -	-
Novel00196	10	7	2	27	17	28	41.6822	13.1732	3.55181	12.6771	7.95152	14.5226	11.3154	7.14505	12.9045	38.3383	12.3065	3.28443	-0.628293	0.39677	0.535732	-	NC_004350.2	1292298	1292646	-	349	-	-	-
SMU_RS03340	181	399	303	1014	956	864	310.132	308.662	221.197	195.71	183.813	184.212	424.956	401.804	398.196	693.923	701.47	497.591	-0.624186	0.0128509	0.0340682	SMU_RS03340	NC_004350.2	666217	667065	-	849	protein_coding	glycoside hydrolase family 25 protein&&-- && PF01183:Glycosyl hydrolases family 25	-
SMU_RS01925	25	65	78	131	134	239	121.226	142.302	161.146	71.5537	72.9139	144.208	54.9006	56.3198	110.149	95.8458	114.275	128.093	-0.623988	0.108792	0.196317	SMU_RS01925	NC_004350.2	369598	369897	-	300	protein_coding	YbaB/EbfC family nucleoid-associated protein&&sp|Q8DVS3|Y394_STRMU Nucleoid-associated protein SMU_394c OS=Streptococcus mutans serotype c (strain ATCC 700610 / UA159) OX=210007 GN=SMU_394c PE=3 SV=1 && PF02575:YbaB/EbfC DNA-binding family	-
SMU_RS02575	8	18	19	58	46	38	19.996	20.3127	20.2337	16.33	12.9021	11.8188	24.3071	19.3337	17.5132	30.6706	31.6453	31.2021	-0.614246	0.147497	0.251471	SMU_RS02575	NC_004350.2	502150	502731	+	582	protein_coding	phosphoribosylanthranilate isomerase&&sp|Q8DVF4|TRPF_STRMU N-(5'-phosphoribosyl)anthranilate isomerase OS=Streptococcus mutans serotype c (strain ATCC 700610 / UA159) OX=210007 GN=trpF PE=3 SV=1 && PF00697:N-(5'phosphoribosyl)anthranilate (PRA) isomerase	-
SMU_RS05605	59	147	141	382	380	325	131.235	147.624	133.625	95.7123	94.8489	89.9535	160.092	159.713	149.784	226.196	258.436	231.552	-0.613091	0.0108834	0.0294932	SMU_RS05605	NC_004350.2	1158240	1158893	-	654	protein_coding	amino acid ABC transporter permease&&sp|P42399|YCKA_BACSU Probable amino-acid ABC transporter permease protein YckA OS=Bacillus subtilis (strain 168) OX=224308 GN=yckA PE=3 SV=1 && PF00528:Binding-protein-dependent transport system inner membrane component	BPD_transp_1
SMU_RS01105	4	8	14	19	27	34	18.8312	17.0039	28.0811	10.0757	14.2637	19.9174	7.96268	11.348	15.6697	15.3353	14.0646	22.991	-0.611177	0.278717	0.411714	SMU_RS01105	NC_004350.2	208355	208663	-	309	protein_coding	hypothetical protein&&-- && -	-
SMU_RS02755	51	98	88	299	243	229	100.939	87.5702	74.2062	66.6601	53.9691	56.3976	125.307	102.132	105.54	195.525	172.291	144.515	-0.607431	0.0288637	0.0674846	lytR	NC_004350.2	538499	539233	-	735	protein_coding	two-component system response regulator LytR&&sp|Q8DVB7|LYTR_STRMU Sensory transduction protein LytR OS=Streptococcus mutans serotype c (strain ATCC 700610 / UA159) OX=210007 GN=lytR PE=3 SV=1 && PF04397:LytTr DNA-binding domain|PF00072:Response regulator receiver domain	LytTR
SMU_RS05295	2	5	3	15	7	10	3.99097	4.50464	2.55058	3.37168	1.56746	2.48305	6.28632	2.94208	4.60875	7.66766	8.79036	4.92665	-0.607205	0.450023	0.584803	SMU_RS05295	NC_004350.2	1088669	1089397	+	729	protein_coding	ABC transporter permease&&-- && PF12730:ABC-2 family transporter protein	-
SMU_RS07000	135	541	307	1269	1099	660	188.109	340.341	182.256	199.179	171.84	114.434	531.823	461.907	304.177	517.567	951.117	504.16	-0.606989	0.0975004	0.179503	SMU_RS07000	NC_004350.2	1470361	1471404	-	1044	protein_coding	diacylglycerol kinase&&sp|O31502|DAGK_BACSU Diacylglycerol kinase OS=Bacillus subtilis (strain 168) OX=224308 GN=dagK PE=1 SV=1 && PF00781:Diacylglycerol kinase catalytic domain|PF19279:YegS C-terminal NAD kinase beta sandwich-like domain	-
SMU_RS01850	23	32	67	86	156	142	36.8078	23.1208	45.6831	15.503	28.0148	28.2772	36.0416	65.5664	65.4442	88.1781	56.2583	110.028	-0.606125	0.139738	0.240187	SMU_RS01850	NC_004350.2	356563	357471	+	909	protein_coding	hypothetical protein&&-- && -	-
SMU_RS00025	41	38	137	153	212	308	104.637	43.7851	148.967	43.9844	60.7138	97.8111	64.1205	89.103	141.949	157.187	66.8067	224.983	-0.6049	0.214206	0.337274	pth	NC_004350.2	4663	5232	+	570	protein_coding	aminoacyl-tRNA hydrolase&&sp|Q8DWN5|PTH_STRMU Peptidyl-tRNA hydrolase OS=Streptococcus mutans serotype c (strain ATCC 700610 / UA159) OX=210007 GN=pth PE=3 SV=1 && PF01195:Peptidyl-tRNA hydrolase	-
SMU_RS01265	256	1116	539	2574	2383	957	294.858	580.335	264.503	333.955	307.998	137.158	1078.73	1001.57	441.057	981.461	1962.01	885.154	-0.603717	0.172367	0.285267	sufD	NC_004350.2	236614	237876	+	1263	protein_coding	Fe-S cluster assembly protein SufD&&sp|O32165|SUFD_BACSU Iron-sulfur cluster assembly protein SufD OS=Bacillus subtilis (strain 168) OX=224308 GN=sufD PE=3 SV=1 && PF01458:SUF system FeS cluster assembly, SufBD core domain	-
SMU_RS03070	269	398	762	1250	1264	1969	390.536	260.875	471.338	204.42	205.923	355.705	523.86	531.256	907.462	1031.3	699.712	1251.37	-0.603597	0.0855459	0.161936	prsA	NC_004350.2	607166	608167	+	1002	protein_coding	peptidylprolyl isomerase PrsA&&sp|Q8CVC6|PRSA_STRMU Foldase protein PrsA OS=Streptococcus mutans serotype c (strain ATCC 700610 / UA159) OX=210007 GN=prsA PE=1 SV=1 && -	-
SMU_RS08200	41	97	110	302	294	186	79.5241	84.9431	90.9026	65.9824	63.9901	44.8915	126.565	123.567	85.7227	157.187	170.533	180.644	-0.603492	0.0408492	0.0896554	SMU_RS08200	NC_004350.2	1693366	1694115	-	750	protein_coding	isoprenyl transferase&&sp|Q8DSJ7|ISPT_STRMU Isoprenyl transferase OS=Streptococcus mutans serotype c (strain ATCC 700610 / UA159) OX=210007 GN=uppS PE=3 SV=1 && PF01255:Putative undecaprenyl diphosphate synthase	Prenyltransf
SMU_RS09230	139	422	429	1421	1333	323	586.1	803.361	770.696	674.928	630.721	169.471	595.525	560.256	148.862	532.902	741.906	704.51	-0.602916	0.21044	0.333508	rplV	NC_004350.2	1891566	1891910	-	345	protein_coding	50S ribosomal protein L22&&sp|Q8DS19|RL22_STRMU Large ribosomal subunit protein uL22 OS=Streptococcus mutans serotype c (strain ATCC 700610 / UA159) OX=210007 GN=rplV PE=3 SV=1 && PF00237:Ribosomal protein L22p/L17e	-
Novel00309	550	1495	1061	3661	3673	2583	385.958	473.652	317.22	289.389	289.233	225.547	1534.28	1543.75	1190.44	2108.61	2628.32	1742.39	-0.602188	0.0250779	0.0596565	-	NC_004350.2	1833157	1835229	+	2073	-	PF00166:Chaperonin 10 Kd subunit|PF00118:TCP-1/cpn60 chaperonin family	-
SMU_RS04175	77	148	149	419	436	358	132.403	114.897	109.159	81.157	84.1284	76.5994	175.598	183.25	164.993	295.205	260.195	244.69	-0.602104	0.0126426	0.0336251	SMU_RS04175	NC_004350.2	854135	854980	+	846	protein_coding	DegV family protein&&sp|Q97PP6|Y1557_STRPN DegV domain-containing protein SP_1557 OS=Streptococcus pneumoniae serotype 4 (strain ATCC BAA-334 / TIGR4) OX=170187 GN=SP_1557 PE=3 SV=1 && PF02645:Uncharacterised protein, DegV family COG1307	-
SMU_RS03140	1	4	4	14	7	7	1.422	2.56804	2.42342	2.24251	1.11699	1.23861	5.86724	2.94208	3.22612	3.83383	7.03228	6.56886	-0.600806	0.483487	0.61484	argC	NC_004350.2	621942	622964	+	1023	protein_coding	N-acetyl-gamma-glutamyl-phosphate reductase&&sp|P59311|ARGC_STRMU N-acetyl-gamma-glutamyl-phosphate reductase OS=Streptococcus mutans serotype c (strain ATCC 700610 / UA159) OX=210007 GN=argC PE=3 SV=1 && PF22698:Semialdehyde dehydrogenase, dimerisation domain|PF01118:Semialdehyde dehydrogenase, NAD binding domain	-
SMU_RS10015	4	8	0	21	17	5	7.8846	7.11953	0	4.66278	3.76027	1.22638	8.80085	7.14505	2.30437	15.3353	14.0646	0	-0.600751	0.531287	0.657582	SMU_RS10015	NC_004350.2	95724	96461	-	738	protein_coding	IS982 family transposase&&-- && -	-
SMU_RS09585	54	73	110	269	257	251	178.128	108.718	154.596	99.953	95.1308	103.026	112.735	108.016	115.68	207.027	128.339	180.644	-0.600496	0.0387974	0.0860226	SMU_RS09585	NC_004350.2	1968106	1968546	+	441	protein_coding	arginine repressor&&sp|Q99YT5|ARGR1_STRP1 Arginine regulator OS=Streptococcus pyogenes serotype M1 OX=301447 GN=argR1 PE=3 SV=1 && PF02863:Arginine repressor, C-terminal domain|PF01316:Arginine repressor, DNA binding domain	Arg_repressor_C
Novel00047	3	3	3	9	7	14	16.2841	7.35198	6.93796	5.50288	4.26373	9.45596	3.77179	2.94208	6.45224	11.5015	5.27421	4.92665	-0.599152	0.470716	0.602569	-	NC_004350.2	315753	316020	-	268	-	PF00764:Arginosuccinate synthase N-terminal HUP domain	-
SMU_RS08515	286	811	937	2583	2017	1667	1733.53	2219.36	2419.77	1763.58	1371.9	1257.29	1082.51	847.74	768.278	1096.48	1425.8	1538.76	-0.592342	0.0275112	0.0647142	rpsR	NC_004350.2	1755591	1755830	-	240	protein_coding	30S ribosomal protein S18&&sp|A8AZD5|RS18_STRGC Small ribosomal subunit protein bS18 OS=Streptococcus gordonii (strain Challis / ATCC 35105 / BCRC 15272 / CH1 / DL1 / V288) OX=467705 GN=rpsR PE=3 SV=1 && PF01084:Ribosomal protein S18	-
SMU_RS09295	89	132	207	318	465	600	69.8323	46.7608	69.1999	28.106	40.9421	58.5806	133.27	195.438	276.525	341.211	232.065	339.939	-0.590027	0.0984291	0.180857	SMU_RS09295	NC_004350.2	1904475	1906328	-	1854	protein_coding	hypothetical protein&&-- && -	-
SMU_RS00200	109	228	299	705	611	700	134.833	127.334	157.583	98.2345	84.8126	107.747	295.457	256.802	322.612	417.888	400.84	491.022	-0.584771	0.0169769	0.0432733	SMU_RS00200	NC_004350.2	27559	28734	+	1176	protein_coding	pyridoxal phosphate-dependent aminotransferase&&sp|P16524|DAPX_BACSU Probable N-acetyl-LL-diaminopimelate aminotransferase OS=Bacillus subtilis (strain 168) OX=224308 GN=dapX PE=1 SV=3 && PF00155:Aminotransferase class I and II	Aminotran_1_2
SMU_RS09845	172	411	531	1454	1350	724	168.833	182.142	222.071	160.768	148.7	88.4307	609.354	567.401	333.673	659.419	722.567	872.016	-0.579692	0.0668282	0.13303	guaB	NC_004350.2	2020654	2022135	-	1482	protein_coding	IMP dehydrogenase&&sp|P0C0H7|IMDH_STRP1 Inosine-5'-monophosphate dehydrogenase OS=Streptococcus pyogenes serotype M1 OX=301447 GN=guaB PE=3 SV=2 && PF00571:CBS domain|PF00478:IMP dehydrogenase / GMP reductase domain	CBS
SMU_RS09220	292	894	830	2901	2760	749	1026.03	1418.26	1242.58	1148.23	1088.27	327.487	1215.78	1160.02	345.195	1119.48	1571.72	1363.04	-0.576052	0.205256	0.327083	rplP	NC_004350.2	1890483	1890896	-	414	protein_coding	50S ribosomal protein L16&&sp|Q8DS20|RL16_STRMU Large ribosomal subunit protein uL16 OS=Streptococcus mutans serotype c (strain ATCC 700610 / UA159) OX=210007 GN=rplP PE=3 SV=1 && PF00252:Ribosomal protein L16p/L10e	-
SMU_RS02520	25	39	38	124	117	102	20.6166	14.5206	13.3515	11.5187	10.8271	10.4668	51.967	49.1748	47.0092	95.8458	68.5648	62.4042	-0.57598	0.0791941	0.15215	SMU_RS02520	NC_004350.2	490389	492152	+	1764	protein_coding	ABC transporter ATP-binding protein&&sp|O07550|YHEI_BACSU Probable multidrug resistance ABC transporter ATP-binding/permease protein YheI OS=Bacillus subtilis (strain 168) OX=224308 GN=yheI PE=1 SV=1 && PF00664:ABC transporter transmembrane region|PF00005:ABC transporter	ABC_membrane
Novel00037	17	16	40	61	68	111	84.983	36.1114	85.1946	34.3494	38.1454	69.0466	25.5644	28.5802	51.1571	65.1751	28.1291	65.6886	-0.575398	0.228637	0.353167	-	NC_004350.2	224843	225133	+	291	-	-	-
SMU_RS06525	94	181	235	554	440	645	123.192	107.096	131.217	81.7841	64.7077	105.184	232.175	184.931	297.264	360.38	318.211	385.921	-0.575358	0.0450773	0.0974292	SMU_RS06525	NC_004350.2	1365385	1366494	-	1110	protein_coding	glycosyl hydrolase family 8&&sp|P19254|GUB_NIACI Beta-glucanase OS=Niallia circulans OX=1397 GN=bgc PE=3 SV=1 && PF01270:Glycosyl hydrolases family 8	-
SMU_RS05615	40	161	105	386	445	134	40.3246	73.2786	45.0991	43.8332	50.3408	16.8094	161.768	187.032	61.7572	153.353	283.049	172.433	-0.575086	0.211303	0.334419	SMU_RS05615	NC_004350.2	1160009	1161451	-	1443	protein_coding	amidase&&sp|Q5XVM9|LPA_ENTFL Lipoamidase OS=Enterococcus faecalis OX=1351 GN=lpa PE=1 SV=1 && PF01425:Amidase	Amidase
SMU_RS01305	132	279	293	800	790	702	186.067	177.559	175.968	127.026	124.961	123.132	335.271	332.035	323.534	506.066	490.502	481.169	-0.575	0.00685156	0.0198936	SMU_RS01305	NC_004350.2	246502	247533	+	1032	protein_coding	ABC transporter permease&&sp|A2RI76|DPPC_LACLM Dipeptide transport system permease protein DppC OS=Lactococcus lactis subsp. cremoris (strain MG1363) OX=416870 GN=dppC PE=1 SV=1 && PF12911:N-terminal TM domain of oligopeptide transport permease C|PF00528:Binding-protein-dependent transport system inner membrane component	BPD_transp_1
SMU_RS09660	16	18	25	54	58	87	42.6288	21.652	28.3787	16.2063	17.3405	28.8429	22.6308	24.3772	40.0961	61.3413	31.6453	41.0554	-0.57496	0.194645	0.313555	SMU_RS09660	NC_004350.2	1984090	1984635	-	546	protein_coding	histidine phosphatase family protein&&-- && -	-
SMU_RS04180	86	211	218	757	675	244	162.897	180.442	175.93	161.516	143.473	57.5097	317.25	283.701	112.453	329.709	370.953	358.003	-0.570604	0.15889	0.267744	dapB	NC_004350.2	854992	855759	+	768	protein_coding	4-hydroxy-tetrahydrodipicolinate reductase&&sp|Q8DUL9|DAPB_STRMU 4-hydroxy-tetrahydrodipicolinate reductase OS=Streptococcus mutans serotype c (strain ATCC 700610 / UA159) OX=210007 GN=dapB PE=3 SV=1 && PF05173:Dihydrodipicolinate reductase, C-terminus|PF01113:Dihydrodipicolinate reductase, N-terminus	DapB_N
SMU_RS04570	80	182	165	458	429	503	136.592	140.297	120.03	88.0862	82.1948	106.866	191.942	180.308	231.82	306.706	319.969	270.966	-0.569766	0.02485	0.0592971	ylqF	NC_004350.2	939801	940652	+	852	protein_coding	ribosome biogenesis GTPase YlqF&&sp|C5D8U8|RBGA_GEOSW Ribosome biogenesis GTPase A OS=Geobacillus sp. (strain WCH70) OX=471223 GN=rbgA PE=3 SV=1 && PF01926:50S ribosome-binding GTPase	-
SMU_RS00005	67	124	196	297	336	592	71.7185	59.9266	89.3885	35.8112	40.3596	78.8524	124.469	141.22	272.838	256.867	218.001	321.874	-0.567177	0.139093	0.239434	dnaA	NC_004350.2	194	1552	+	1359	protein_coding	chromosomal replication initiator protein DnaA&&sp|Q8DWN9|DNAA_STRMU Chromosomal replication initiator protein DnaA OS=Streptococcus mutans serotype c (strain ATCC 700610 / UA159) OX=210007 GN=dnaA PE=3 SV=1 && PF08299:Bacterial dnaA protein helix-turn-helix|PF00308:Bacterial DnaA ATPAse domain	-
Novel00330	51	48	71	118	157	324	82.0688	34.8731	48.6783	21.3893	28.3503	64.8767	49.4524	65.9867	149.323	195.525	84.3874	116.597	-0.563936	0.256702	0.386471	-	NC_004350.2	1951125	1952028	+	904	-	-	-
SMU_RS00275	1	10	21	23	33	38	2.85237	12.878	25.5208	7.38992	10.5626	13.4873	9.63903	13.8698	17.5132	3.83383	17.5807	34.4865	-0.558966	0.373092	0.510304	SMU_RS00275	NC_004350.2	43832	44341	+	510	protein_coding	HXXEE domain-containing protein&&-- && PF13787:Protein of unknown function with HXXEE motif	-
SMU_RS06610	90	166	173	471	540	428	111.901	93.1837	91.6443	65.9656	75.3415	66.2171	197.391	226.961	197.254	345.045	291.84	284.103	-0.558307	0.0217333	0.0532304	SMU_RS06610	NC_004350.2	1385529	1386698	-	1170	protein_coding	AI-2E family transporter&&sp|O32086|YUBA_BACSU Putative transport protein YubA OS=Bacillus subtilis (strain 168) OX=224308 GN=yubA PE=3 SV=1 && PF01594:AI-2E family transporter	-
SMU_RS08830	224	201	735	797	839	2082	405.292	164.194	566.6	162.437	170.346	468.746	334.013	352.629	959.541	858.778	353.372	1207.03	-0.555305	0.297476	0.430514	SMU_RS08830	NC_004350.2	1820899	1821702	-	804	protein_coding	amino acid ABC transporter substrate-binding protein&&sp|O34406|TCYJ_BACSU L-cystine-binding protein TcyJ OS=Bacillus subtilis (strain 168) OX=224308 GN=tcyJ PE=1 SV=1 && PF00497:Bacterial extracellular solute-binding proteins, family 3	-
SMU_RS09185	674	1124	1862	3771	4090	4092	2457.33	1850.17	2892.36	1548.69	1673.31	1856.42	1580.38	1719.02	1885.9	2584	1976.07	3057.8	-0.554937	0.0332873	0.0759121	rpsH	NC_004350.2	1887696	1888094	-	399	protein_coding	30S ribosomal protein S8&&sp|Q8DS27|RS8_STRMU Small ribosomal subunit protein uS8 OS=Streptococcus mutans serotype c (strain ATCC 700610 / UA159) OX=210007 GN=rpsH PE=3 SV=1 && PF00410:Ribosomal protein S8	-
SMU_RS07490	38	53	61	192	167	163	88.588	55.7839	60.5885	50.4195	43.6876	47.2841	80.465	70.1897	75.1225	145.686	93.1778	100.175	-0.554185	0.0719291	0.140879	nth	NC_004350.2	1570286	1570909	-	624	protein_coding	endonuclease III&&sp|P39788|END3_BACSU Endonuclease III OS=Bacillus subtilis (strain 168) OX=224308 GN=nth PE=3 SV=1 && PF00633:Helix-hairpin-helix motif|PF00730:HhH-GPD superfamily base excision DNA repair protein	HhH-GPD
SMU_RS07730	30	61	76	204	192	153	67.0373	61.5413	72.3565	51.3489	48.1445	42.5425	85.494	80.6971	70.5138	115.015	107.242	124.808	-0.552961	0.051991	0.10882	SMU_RS07730	NC_004350.2	1613730	1614380	-	651	protein_coding	phosphatase PAP2 family protein&&sp|O34349|PGPB_BACSU Phosphatidylglycerophosphatase B OS=Bacillus subtilis (strain 168) OX=224308 GN=pgpB PE=1 SV=1 && PF01569:PAP2 superfamily	-
SMU_RS05805	4	6	9	21	22	20	32.3269	21.8925	30.9895	19.1174	19.9516	20.1127	8.80085	9.24654	9.21749	15.3353	10.5484	14.7799	-0.552095	0.340182	0.476255	SMU_RS05805	NC_004350.2	1192355	1192534	-	180	protein_coding	DivIVA domain-containing protein&&-- && PF05103:DivIVA protein	-
SMU_RS01350	132	363	354	1003	1018	721	83.3427	103.477	95.2283	71.3347	72.126	56.6455	420.346	427.863	332.291	506.066	638.18	581.344	-0.551928	0.0260821	0.0617286	gshAB	NC_004350.2	257272	259575	-	2304	protein_coding	bifunctional glutamate--cysteine ligase GshA/glutathione synthetase GshB&&sp|Q8DW15|GSHAB_STRMU Glutathione biosynthesis bifunctional protein GshAB OS=Streptococcus mutans serotype c (strain ATCC 700610 / UA159) OX=210007 GN=gshAB PE=3 SV=1 && PF18419:ATP-grasp-like domain|PF04262:Glutamate-cysteine ligase	-
SMU_RS01715	14	69	64	168	194	94	50.2862	111.895	97.9422	67.973	78.194	42.0132	70.4068	81.5377	43.3222	53.6736	121.307	105.102	-0.551743	0.178483	0.293741	SMU_RS01715	NC_004350.2	327600	328004	+	405	protein_coding	hypothetical protein&&-- && -	-
SMU_RS09430	105	189	211	471	448	763	233.554	189.802	199.963	118.012	111.822	211.183	197.391	188.293	351.647	402.552	332.275	346.507	-0.548987	0.100642	0.183611	SMU_RS09430	NC_004350.2	1935354	1936007	+	654	protein_coding	DUF4947 domain-containing protein&&-- && PF16305:Domain of unknown function (DUF4947)	-
SMU_RS09180	591	1376	1799	4375	4336	3418	1600.99	1682.91	2076.36	1335.01	1318.08	1152.15	1833.51	1822.41	1575.27	2265.79	2419.11	2954.35	-0.54746	0.017631	0.0447167	rplF	NC_004350.2	1886747	1887283	-	537	protein_coding	50S ribosomal protein L6&&sp|Q8DS28|RL6_STRMU Large ribosomal subunit protein uL6 OS=Streptococcus mutans serotype c (strain ATCC 700610 / UA159) OX=210007 GN=rplF PE=3 SV=1 && PF00347:Ribosomal protein L6	-
SMU_RS10060	1	10	3	14	12	18	2.61638	11.8125	3.34419	4.12606	3.52316	5.86017	5.86724	5.04357	8.29574	3.83383	17.5807	4.92665	-0.547159	0.476047	0.608033	SMU_RS10060	NC_004350.2	1303605	1304160	-	556	protein_coding	helix-turn-helix domain-containing protein&&-- && PF13518:Helix-turn-helix domain	-
SMU_RS04850	61	95	77	250	229	338	138.22	97.1866	74.3363	63.8098	58.2273	95.3003	104.772	96.2481	155.776	233.864	167.017	126.451	-0.544053	0.124552	0.219341	SMU_RS04850	NC_004350.2	999061	999702	+	642	protein_coding	redox-sensing transcriptional repressor Rex&&sp|Q8DU91|REX_STRMU Redox-sensing transcriptional repressor Rex OS=Streptococcus mutans serotype c (strain ATCC 700610 / UA159) OX=210007 GN=rex PE=3 SV=1 && PF02629:CoA binding domain|PF06971:Putative DNA-binding protein N-terminus	CoA_binding
Novel00167	115	174	123	474	459	549	586.988	400.979	267.489	272.531	262.902	348.69	198.648	192.916	253.02	440.891	305.904	201.992	-0.543351	0.116074	0.206245	-	NC_004350.2	1064116	1064400	+	285	-	PF02608:ABC transporter substrate-binding protein PnrA-like	-
SMU_RS07700	114	125	259	393	559	739	151.449	74.9745	146.599	58.8113	83.3344	122.164	164.702	234.946	340.586	437.057	219.759	425.334	-0.543328	0.167856	0.279599	SMU_RS07700	NC_004350.2	1608844	1609938	-	1095	protein_coding	AI-2E family transporter&&sp|O32095|YUEF_BACSU Putative transport protein YueF OS=Bacillus subtilis (strain 168) OX=224308 GN=yueF PE=3 SV=1 && PF01594:AI-2E family transporter	-
SMU_RS07265	0	0	0	0	2	0	0	0	0	0	1.39521	0	0	0.840595	0	0	0	0	-0.543111	0.893091	0.927102	SMU_RS07265	NC_004350.2	1532868	1533101	-	234	protein_coding	carbonic anhydrase precursor&&-- && -	-
SMU_RS06200	0	0	0	0	2	0	0	0	0	0	0.465071	0	0	0.840595	0	0	0	0	-0.543111	0.893091	0.927102	mubX	NC_004350.2	1290632	1291333	-	702	protein_coding	mutanobactin A system ABC transporter ATP-binding subunit MubX&&sp|Q58206|Y796_METJA Uncharacterized ABC transporter ATP-binding protein MJ0796 OS=Methanocaldococcus jannaschii (strain ATCC 43067 / DSM 2661 / JAL-1 / JCM 10045 / NBRC 100440) OX=243232 GN=MJ0796 PE=1 SV=1 && PF00005:ABC transporter	ABC_tran
SMU_RS01900	123	127	194	559	527	510	255.979	119.328	172.016	131.044	123.072	132.07	234.27	221.497	235.046	471.561	223.275	318.59	-0.538223	0.0988368	0.181115	SMU_RS01900	NC_004350.2	365960	366658	+	699	protein_coding	AzlC family ABC transporter permease&&-- && PF03591:AzlC protein	-
SMU_RS09070	41	61	64	158	170	246	83.8862	56.3479	55.7899	36.4141	39.0307	62.6294	66.216	71.4505	113.375	157.187	107.242	105.102	-0.536414	0.133352	0.23127	SMU_RS09070	NC_004350.2	1869232	1869942	-	711	protein_coding	metal ABC transporter ATP-binding protein&&sp|P0A2U6|ADCC_STRPN Zinc transport system ATP-binding protein AdcC OS=Streptococcus pneumoniae serotype 4 (strain ATCC BAA-334 / TIGR4) OX=170187 GN=adcC PE=3 SV=1 && PF00005:ABC transporter	ABC_tran
SMU_RS07945	48	54	75	161	205	259	108.257	54.9859	72.0687	40.9024	51.8825	72.6863	67.4732	86.1609	119.367	184.024	94.9358	123.166	-0.534188	0.154549	0.261953	SMU_RS07945	NC_004350.2	1652300	1652944	-	645	protein_coding	HAD family hydrolase&&sp|Q9X0Y1|P1254_THEMA Phosphorylated carbohydrates phosphatase TM_1254 OS=Thermotoga maritima (strain ATCC 43589 / DSM 3109 / JCM 10099 / NBRC 100826 / MSB8) OX=243274 GN=TM_1254 PE=1 SV=1 && PF13419:Haloacid dehalogenase-like hydrolase	-
SMU_RS08870	18	23	38	110	94	67	30.2016	17.4231	27.165	20.7901	17.6985	13.9884	46.0997	39.5079	30.8786	69.0089	40.4356	62.4042	-0.533884	0.163201	0.273814	SMU_RS08870	NC_004350.2	1829971	1830837	+	867	protein_coding	RluA family pseudouridine synthase&&sp|P54604|YHCT_BACSU Uncharacterized RNA pseudouridine synthase YhcT OS=Bacillus subtilis (strain 168) OX=224308 GN=yhcT PE=3 SV=2 && PF00849:RNA pseudouridylate synthase	-
SMU_RS00220	2	4	7	20	14	9	4.61812	4.17001	6.88656	5.20201	3.62755	2.58592	8.38177	5.88416	4.14787	7.66766	7.03228	11.4955	-0.533727	0.461029	0.595764	SMU_RS00220	NC_004350.2	31115	31744	+	630	protein_coding	ATP-binding cassette domain-containing protein&&sp|P59653|COMA_STRR6 Transport/processing ATP-binding protein ComA OS=Streptococcus pneumoniae (strain ATCC BAA-255 / R6) OX=171101 GN=comA PE=1 SV=1 && PF00005:ABC transporter	ABC_tran
SMU_RS03770	139	262	322	716	681	1011	247.8	210.877	244.574	143.782	136.233	224.271	300.067	286.222	465.944	532.902	460.615	528.793	-0.531681	0.0705331	0.139303	SMU_RS03770	NC_004350.2	759971	760786	+	816	protein_coding	transporter substrate-binding domain-containing protein&&sp|P42400|YCKB_BACSU Probable ABC transporter extracellular-binding protein YckB OS=Bacillus subtilis (strain 168) OX=224308 GN=yckB PE=1 SV=2 && PF00497:Bacterial extracellular solute-binding proteins, family 3	-
SMU_RS09415	11	23	39	67	74	96	20.128	19.0011	30.4048	13.8099	15.1947	21.8583	28.0789	31.102	44.244	42.1721	40.4356	64.0464	-0.52646	0.192915	0.311487	SMU_RS09415	NC_004350.2	1932301	1933095	+	795	protein_coding	MerR family transcriptional regulator&&sp|P39842|BLTR_BACSU Multidrug-efflux transporter 2 regulator OS=Bacillus subtilis (strain 168) OX=224308 GN=bltR PE=4 SV=1 && PF00376:MerR family regulatory protein	MerR
SMU_RS02870	94	234	151	545	499	584	100.62	113.087	68.8656	65.7142	59.9387	77.7868	228.403	209.728	269.151	360.38	411.389	247.975	-0.524718	0.0762088	0.147318	murF	NC_004350.2	560966	562324	+	1359	protein_coding	UDP-N-acetylmuramoyl-tripeptide--D-alanyl-D-alanine ligase&&sp|P96613|MURF_BACSU UDP-N-acetylmuramoyl-tripeptide--D-alanyl-D-alanine ligase OS=Bacillus subtilis (strain 168) OX=224308 GN=murF PE=3 SV=1 && PF08245:Mur ligase middle domain|PF02875:Mur ligase, glutamate ligase domain	-
SMU_RS03450	1	3	2	7	5	8	3.41481	4.62519	2.90982	2.69259	1.91596	3.39933	2.93362	2.10149	3.687	3.83383	5.27421	3.28443	-0.521309	0.596374	0.709342	SMU_RS03450	NC_004350.2	690257	690682	+	426	protein_coding	hypothetical protein&&-- && -	-
Novel00056	25	68	52	229	188	76	136.209	167.269	120.708	140.542	114.941	51.5246	95.9712	79.0159	35.0265	95.8458	119.549	85.3952	-0.5194	0.23104	0.356199	-	NC_004350.2	349965	350231	+	267	-	PF17770:Ribonuclease J C-terminal domain	-
SMU_RS08330	0	3	6	14	8	6	0	2.06533	3.89806	2.40471	1.36889	1.13845	5.86724	3.36238	2.76525	0	5.27421	9.85329	-0.517848	0.582	0.698701	SMU_RS08330	NC_004350.2	1714504	1715457	-	954	protein_coding	reverse transcriptase domain-containing protein&&sp|Q47688|YKFC_ECOLI Protein YkfC OS=Escherichia coli (strain K12) OX=83333 GN=ykfC PE=3 SV=3 && PF08388:Group II intron, maturase-specific domain|PF00078:Reverse transcriptase (RNA-dependent DNA polymerase)	RVT_1
SMU_RS01695	11	34	19	100	91	28	50.7994	70.8902	37.3842	52.0201	47.1582	16.0901	41.9088	38.2471	12.9045	42.1721	59.7744	31.2021	-0.517497	0.333079	0.468007	SMU_RS01695	NC_004350.2	325128	325442	-	315	protein_coding	winged helix-turn-helix transcriptional regulator&&sp|P42406|HXLR_BACSU HTH-type transcriptional activator HxlR OS=Bacillus subtilis (strain 168) OX=224308 GN=hxlR PE=1 SV=3 && PF01638:HxlR-like helix-turn-helix	DUF24
SMU_RS09775	35	119	133	376	342	208	26.8538	41.2217	43.4769	32.4961	29.4452	19.8581	157.577	143.742	95.8619	134.184	209.21	218.415	-0.516752	0.124581	0.219341	mnmG	NC_004350.2	2006329	2008224	-	1896	protein_coding	tRNA uridine-5-carboxymethylaminomethyl(34) synthesis enzyme MnmG&&sp|Q8DRS6|MNMG_STRMU tRNA uridine 5-carboxymethylaminomethyl modification enzyme MnmG OS=Streptococcus mutans serotype c (strain ATCC 700610 / UA159) OX=210007 GN=mnmG PE=3 SV=1 && PF13932:tRNA modifying enzyme MnmG/GidA C-terminal helical bundle|PF01134:Glucose inhibited division protein A|PF21680:tRNA modifying enzyme MnmG/GidA …	-
SMU_RS01565	38	140	132	463	393	151	79.0829	131.543	117.042	108.539	91.7787	39.1032	194.038	165.177	69.5921	145.686	246.13	216.772	-0.514415	0.231919	0.357048	dapD	NC_004350.2	301122	301820	+	699	protein_coding	2%2C3%2C4%2C5-tetrahydropyridine-2%2C6-dicarboxylate N-acetyltransferase&&sp|Q8DVY7|DAPH_STRMU 2,3,4,5-tetrahydropyridine-2,6-dicarboxylate N-acetyltransferase OS=Streptococcus mutans serotype c (strain ATCC 700610 / UA159) OX=210007 GN=dapH PE=3 SV=1 && PF00132:Bacterial transferase hexapeptide (six repeats)|PF14602:Hexapeptide repeat of succinyl-transferase|PF08503:Tetrahydrodipicolinate succin…	Hexapep
SMU_RS07455	6	9	26	42	41	51	19.2252	13.0198	35.4946	15.1592	14.7419	20.3342	17.6017	17.2322	23.5046	23.003	15.8226	42.6976	-0.512832	0.309372	0.442752	SMU_RS07455	NC_004350.2	1565111	1565564	-	454	protein_coding	DUF3290 family protein&&-- && PF11694:Protein of unknown function (DUF3290)	-
SMU_RS03345	37	64	120	201	194	330	102.522	80.0642	141.666	62.7363	60.3211	113.78	84.2368	81.5377	152.089	141.852	112.517	197.066	-0.511171	0.186407	0.303516	SMU_RS03345	NC_004350.2	667339	667863	+	525	protein_coding	ECF transporter S component&&-- && -	-
SMU_RS07170	391	1039	761	3043	2795	1653	339.172	406.912	281.253	297.338	272.067	178.424	1275.29	1174.73	761.826	1499.03	1826.64	1249.73	-0.510479	0.0931317	0.173183	dnaX	NC_004350.2	1510427	1512103	-	1677	protein_coding	DNA polymerase III subunit gamma/tau&&sp|P09122|DPO3X_BACSU DNA polymerase III subunit tau OS=Bacillus subtilis (strain 168) OX=224308 GN=dnaX PE=1 SV=3 && PF13177:DNA polymerase III, delta subunit|PF22608:DNA polymerase III clamp loader subunit, ATPase lid domain	-
SMU_RS07560	129	286	372	1054	1010	577	263.935	264.189	324.279	242.914	231.888	146.899	441.719	424.5	265.925	494.564	502.808	610.904	-0.508583	0.0878312	0.165721	SMU_RS07560	NC_004350.2	1581763	1582473	-	711	protein_coding	ABC transporter ATP-binding protein&&sp|P0A192|LIVF_SALTI High-affinity branched-chain amino acid transport ATP-binding protein LivF OS=Salmonella typhi OX=90370 GN=livF PE=3 SV=1 && PF00005:ABC transporter	ABC_tran
SMU_RS01725	0	0	1	2	2	0	0	0	7.46736	3.94852	3.93349	0	0.838177	0.840595	0	0	0	1.64222	-0.503389	0.837021	0.889623	SMU_RS01725	NC_004350.2	328360	328442	-	83	protein_coding	tRNA-Leu&&-- && -	-
SMU_RS01710	64	267	113	647	635	215	106.28	200.182	79.9502	121.027	118.33	44.427	271.15	266.889	99.088	245.365	469.405	185.57	-0.50164	0.299636	0.43229	rsmA	NC_004350.2	326715	327590	+	876	protein_coding	16S rRNA (adenine(1518)-N(6)/adenine(1519)-N(6))-dimethyltransferase RsmA&&sp|P59156|RSMA_STRMU Ribosomal RNA small subunit methyltransferase A OS=Streptococcus mutans serotype c (strain ATCC 700610 / UA159) OX=210007 GN=rsmA PE=3 SV=1 && PF00398:Ribosomal RNA adenine dimethylase	-
SMU_RS04900	14	26	40	58	87	122	32.1737	26.9766	39.1653	15.0143	22.4358	34.8874	24.3071	36.5659	56.2267	53.6736	45.7099	65.6886	-0.501307	0.251376	0.38043	SMU_RS04900	NC_004350.2	1008567	1009199	-	633	protein_coding	GntR family transcriptional regulator&&-- && PF00392:Bacterial regulatory proteins, gntR family	GntR
Novel00321	60	161	175	525	453	345	118.752	143.865	147.569	117.045	100.609	84.9658	220.021	190.395	159.002	230.03	283.049	287.388	-0.500001	0.0639846	0.127914	-	NC_004350.2	1903513	1904247	+	735	-	PF00318:Ribosomal protein S2	-
SMU_RS06995	408	1270	759	3092	3015	2185	256.27	360.149	203.118	218.768	212.508	170.775	1295.82	1267.2	1007.01	1564.2	2232.75	1246.44	-0.49891	0.0980695	0.180339	pulA	NC_004350.2	1468031	1470346	-	2316	protein_coding	type I pullulanase&&sp|C0SPA0|PULA_BACSU Pullulanase OS=Bacillus subtilis (strain 168) OX=224308 GN=amyX PE=1 SV=1 && PF03714:Bacterial pullanase-associated domain|PF00128:Alpha amylase, catalytic domain	-
SMU_RS09235	107	338	342	1016	1018	564	557.899	795.665	759.744	596.721	595.621	365.921	425.794	427.863	259.933	410.22	594.228	561.638	-0.497327	0.112718	0.201774	rpsS	NC_004350.2	1891927	1892205	-	279	protein_coding	30S ribosomal protein S19&&sp|Q3K3W5|RS19_STRA1 Small ribosomal subunit protein uS19 OS=Streptococcus agalactiae serotype Ia (strain ATCC 27591 / A909 / CDC SS700) OX=205921 GN=rpsS PE=3 SV=1 && PF00203:Ribosomal protein S19	-
SMU_RS06350	115	288	354	1071	1017	454	91.1174	103.024	119.502	95.587	90.4221	44.7606	448.844	427.442	209.237	440.891	506.325	581.344	-0.496493	0.16162	0.271949	lepA	NC_004350.2	1321717	1323552	-	1836	protein_coding	translation elongation factor 4&&sp|Q8DTF3|LEPA_STRMU Elongation factor 4 OS=Streptococcus mutans serotype c (strain ATCC 700610 / UA159) OX=210007 GN=lepA PE=3 SV=1 && PF00009:Elongation factor Tu GTP binding domain|PF00679:Elongation factor G C-terminus|PF06421:GTP-binding protein LepA C-terminus|PF03144:Elongation factor Tu domain 2	GTP_EFTU
SMU_RS09200	238	771	789	2198	2060	1621	1131.44	1654.82	1598.09	1177.03	1098.94	958.902	921.156	865.812	747.078	912.452	1355.47	1295.71	-0.49574	0.0588245	0.119663	rplX	NC_004350.2	1889117	1889422	-	306	protein_coding	50S ribosomal protein L24&&sp|Q8DS24|RL24_STRMU Large ribosomal subunit protein uL24 OS=Streptococcus mutans serotype c (strain ATCC 700610 / UA159) OX=210007 GN=rplX PE=3 SV=1 && PF17136:Ribosomal proteins 50S L24/mitochondrial 39S L24	-
SMU_RS10165	0	7	4	15	10	10	0	48.3941	26.0965	25.8732	17.1832	19.0541	6.28632	4.20297	4.60875	0	12.3065	6.56886	-0.495098	0.557167	0.678736	SMU_RS10165	NC_004350.2	57029	57123	+	95	protein_coding	phosphoribosylaminoimidazole carboxylase&&-- && -	-
SMU_RS04080	347	750	1152	2376	2524	2547	399.671	390.01	565.32	308.266	326.221	365.038	995.754	1060.83	1173.85	1330.34	1318.55	1891.83	-0.493049	0.0559075	0.11535	msmE	NC_004350.2	830530	831792	+	1263	protein_coding	sugar-binding protein MsmE&&sp|Q00749|MSME_STRMU Multiple sugar-binding protein OS=Streptococcus mutans serotype c (strain ATCC 700610 / UA159) OX=210007 GN=msmE PE=2 SV=2 && PF01547:Bacterial extracellular solute-binding protein	SBP_bac_1
SMU_RS07905	353	949	1287	3461	3268	1817	416.474	505.5	646.935	459.961	432.659	266.75	1450.46	1373.53	837.409	1353.34	1668.41	2113.53	-0.489708	0.126274	0.22145	fabF	NC_004350.2	1645302	1646534	-	1233	protein_coding	beta-ketoacyl-ACP synthase II&&sp|O34340|FABF_BACSU 3-oxoacyl-[acyl-carrier-protein] synthase 2 OS=Bacillus subtilis (strain 168) OX=224308 GN=fabF PE=1 SV=1 && PF00109:Beta-ketoacyl synthase, N-terminal domain|PF02801:Beta-ketoacyl synthase, C-terminal domain	ketoacyl-synt
SMU_RS04020	18	28	40	72	97	128	50.4523	35.433	47.7681	22.7325	30.5092	44.6432	30.1744	40.7688	58.9919	69.0089	49.226	65.6886	-0.489185	0.222311	0.345469	rimM	NC_004350.2	815301	815819	+	519	protein_coding	ribosome maturation factor RimM&&sp|Q8DUN7|RIMM_STRMU Ribosome maturation factor RimM OS=Streptococcus mutans serotype c (strain ATCC 700610 / UA159) OX=210007 GN=rimM PE=3 SV=1 && PF05239:PRC-barrel domain|PF01782:RimM N-terminal domain	RimM
SMU_RS07775	91	258	198	755	677	442	183.096	234.368	169.735	171.116	152.854	110.661	316.412	284.541	203.707	348.879	453.582	325.159	-0.489015	0.0995389	0.18203	SMU_RS07775	NC_004350.2	1621503	1622225	-	723	protein_coding	pseudouridine synthase&&sp|P35159|RLUB_BACSU Ribosomal large subunit pseudouridine synthase B OS=Bacillus subtilis (strain 168) OX=224308 GN=rluB PE=1 SV=2 && PF00849:RNA pseudouridylate synthase|PF01479:S4 domain	S4
SMU_RS09210	124	314	341	1049	1049	550	691.126	790.145	809.765	658.593	656.087	381.447	439.624	440.892	253.481	475.395	552.034	559.995	-0.487782	0.112752	0.201774	rpsQ	NC_004350.2	1889983	1890243	-	261	protein_coding	30S ribosomal protein S17&&sp|Q8DS22|RS17_STRMU Small ribosomal subunit protein uS17 OS=Streptococcus mutans serotype c (strain ATCC 700610 / UA159) OX=210007 GN=rpsQ PE=3 SV=1 && PF00366:Ribosomal protein S17	-
SMU_RS07825	1095	1457	1496	3915	4287	6784	2308.56	1386.85	1343.78	929.747	1014.22	1779.71	1640.73	1801.81	3126.57	4198.04	2561.51	2456.75	-0.487249	0.18045	0.296106	SMU_RS07825	NC_004350.2	1629088	1629777	-	690	protein_coding	Bax inhibitor-1/YccA family protein&&sp|Q9A1B9|Y358_STRP1 Uncharacterized membrane protein SPy_0358/M5005_Spy0301 OS=Streptococcus pyogenes serotype M1 OX=301447 GN=SPy_0358 PE=3 SV=1 && PF01027:Inhibitor of apoptosis-promoting Bax1	-
SMU_RS08755	44	42	87	154	236	234	111.124	47.89	93.6142	43.8107	66.883	73.537	64.5396	99.1902	107.845	168.689	73.839	142.873	-0.486285	0.219959	0.342965	SMU_RS08755	NC_004350.2	1805040	1805615	-	576	protein_coding	TetR/AcrR family transcriptional regulator&&-- && PF14278:Transcriptional regulator C-terminal region	-
SMU_RS04740	0	0	0	1	0	1	0	0	0	0.372417	0	0.411396	0.419088	0	0.460875	0	0	0	-0.486104	0.904135	0.935495	SMU_RS04740	NC_004350.2	980040	980479	+	440	protein_coding	RNA polymerase sigma factor&&-- && -	-
SMU_RS00965	0	0	0	1	0	1	0	0	0	2.27588	0	2.51409	0.419088	0	0.460875	0	0	0	-0.486104	0.904135	0.935495	SMU_RS00965	NC_004350.2	191158	191229	+	72	protein_coding	tRNA-Glu&&-- && -	-
SMU_RS09425	109	204	192	469	517	789	181.008	152.948	135.845	87.7306	96.3414	163.037	196.552	217.294	363.63	417.888	358.647	315.305	-0.485149	0.143009	0.244721	SMU_RS09425	NC_004350.2	1934410	1935285	+	876	protein_coding	LysR family transcriptional regulator&&sp|P39647|CYSL_BACSU HTH-type transcriptional regulator CysL OS=Bacillus subtilis (strain 168) OX=224308 GN=cysL PE=1 SV=1 && PF00126:Bacterial regulatory helix-turn-helix protein, lysR family|PF03466:LysR substrate binding domain	LysR_substrate
SMU_RS09405	0	0	0	0	1	1	0	0	0	0	2.23616	2.47965	0	0.420297	0.460875	0	0	0	-0.484357	0.904474	0.935495	SMU_RS09405	NC_004350.2	1930143	1930215	+	73	protein_coding	tRNA-Lys&&-- && -	-
SMU_RS05390	16	50	46	134	120	124	30.1885	42.5925	36.9784	28.4795	25.407	29.1125	56.1578	50.4357	57.1484	61.3413	87.9036	75.5419	-0.481993	0.129981	0.226953	SMU_RS05390	NC_004350.2	1110296	1111066	-	771	protein_coding	HAD-IIB family hydrolase&&-- && PF08282:haloacid dehalogenase-like hydrolase	Hydrolase_3
SMU_RS03300	42	160	189	571	488	217	303.969	522.807	582.788	465.503	396.324	195.423	239.299	205.105	100.01	161.021	281.291	310.379	-0.478212	0.247507	0.37594	rpmI	NC_004350.2	661199	661399	+	201	protein_coding	50S ribosomal protein L35&&sp|Q8DV21|RL35_STRMU Large ribosomal subunit protein bL35 OS=Streptococcus mutans serotype c (strain ATCC 700610 / UA159) OX=210007 GN=rpmI PE=3 SV=1 && PF01632:Ribosomal protein L35	-
Novel00320	49	148	92	430	378	199	113.504	154.782	90.7974	112.2	98.2559	57.3596	180.208	158.872	91.714	187.858	260.195	151.084	-0.477397	0.19996	0.320407	-	NC_004350.2	1902580	1903207	+	628	-	PF00889:Elongation factor TS	-
SMU_RS05280	4	36	15	59	63	57	8.4331	34.2666	13.4737	14.0115	14.9045	14.9533	24.7262	26.4787	26.2698	15.3353	63.2906	24.6332	-0.475447	0.354377	0.491377	SMU_RS05280	NC_004350.2	1086160	1086849	-	690	protein_coding	response regulator transcription factor&&sp|P94504|YVRH_BACSU Transcriptional regulatory protein YvrH OS=Bacillus subtilis (strain 168) OX=224308 GN=yvrH PE=3 SV=4 && PF00072:Response regulator receiver domain|PF00486:Transcriptional regulatory protein, C terminal	Response_reg
SMU_RS04300	46	83	196	328	336	409	66.3855	54.0798	120.515	53.3207	54.4133	73.4472	137.461	141.22	188.498	176.356	145.92	321.874	-0.47263	0.204803	0.326585	SMU_RS04300	NC_004350.2	884361	885368	+	1008	protein_coding	uroporphyrinogen decarboxylase family protein&&-- && PF01208:Uroporphyrinogen decarboxylase (URO-D)	-
SMU_RS10170	6	10	16	22	51	38	35.0532	26.3766	39.8259	14.4779	33.4347	27.6246	9.21994	21.4352	17.5132	23.003	17.5807	26.2754	-0.471018	0.380187	0.517259	SMU_RS10170	NC_004350.2	207865	208113	-	249	protein_coding	hypothetical protein&&-- && -	-
SMU_RS03715	93	194	198	721	736	276	103.194	97.1889	93.6068	90.1187	91.6435	38.1082	302.163	309.339	127.201	356.546	341.066	325.159	-0.467738	0.219707	0.342801	obgE	NC_004350.2	746130	747440	+	1311	protein_coding	GTPase ObgE&&sp|Q8DUU2|OBG_STRMU GTPase Obg OS=Streptococcus mutans serotype c (strain ATCC 700610 / UA159) OX=210007 GN=obg PE=3 SV=1 && PF01018:GTP1/OBG|PF01926:50S ribosome-binding GTPase|PF09269:Domain of unknown function (DUF1967)	-
Novel00139	348	633	459	1264	1286	2694	359.8	295.479	202.192	147.209	149.202	346.59	529.728	540.502	1241.6	1334.17	1112.86	753.777	-0.46753	0.258738	0.388646	-	NC_004350.2	932755	934161	-	1407	-	PF05737:Collagen binding domain	-
Novel00322	65	77	48	170	164	415	744.536	398.203	234.252	219.345	210.798	591.503	71.245	68.9288	191.263	249.199	135.371	78.8263	-0.464603	0.384188	0.521693	-	NC_004350.2	1907323	1907449	-	127	-	PF02016:LD-carboxypeptidase N-terminal domain	-
SMU_RS03750	112	361	218	1035	1051	339	81.7909	119.024	67.8285	85.1399	86.1271	30.8051	433.756	441.732	156.236	429.389	634.664	358.003	-0.463869	0.291598	0.424126	uvrB	NC_004350.2	755492	757483	+	1992	protein_coding	excinuclease ABC subunit UvrB&&sp|Q8CWX7|UVRB_STRMU UvrABC system protein B OS=Streptococcus mutans serotype c (strain ATCC 700610 / UA159) OX=210007 GN=uvrB PE=3 SV=1 && PF00271:Helicase conserved C-terminal domain|PF17757:UvrB interaction domain|PF12344:Ultra-violet resistance protein B|PF04851:Type III restriction enzyme, res subunit	Helicase_C
SMU_RS10100	4	1	13	17	20	26	45.1073	5.09129	62.4595	21.5944	25.3085	36.4835	7.1245	8.40595	11.9827	15.3353	1.75807	21.3488	-0.463279	0.533586	0.658933	SMU_RS10100	NC_004350.2	202302	202430	-	129	protein_coding	hypothetical protein&&-- && -	-
SMU_RS05375	13	25	26	61	59	104	34.4467	29.9079	29.3526	18.2071	17.5431	34.2905	25.5644	24.7975	47.931	49.8398	43.9518	42.6976	-0.463238	0.284689	0.417484	SMU_RS05375	NC_004350.2	1108137	1108685	+	549	protein_coding	TetR/AcrR family transcriptional regulator&&-- && PF14278:Transcriptional regulator C-terminal region	-
SMU_RS03785	18	31	39	129	91	92	147.937	115.029	136.564	119.426	83.9256	94.0864	54.0624	38.2471	42.4005	69.0089	54.5002	64.0464	-0.462854	0.183958	0.300873	rpsU	NC_004350.2	763222	763398	+	177	protein_coding	30S ribosomal protein S21&&sp|Q3K081|RS21_STRA1 Small ribosomal subunit protein bS21 OS=Streptococcus agalactiae serotype Ia (strain ATCC 27591 / A909 / CDC SS700) OX=205921 GN=rpsU PE=3 SV=1 && PF01165:Ribosomal protein S21	-
SMU_RS00010	149	198	370	558	708	1249	190.635	114.373	201.691	80.4185	101.648	198.845	233.851	297.57	575.632	571.241	348.098	607.62	-0.462438	0.259918	0.389541	dnaN	NC_004350.2	1708	2844	+	1137	protein_coding	DNA polymerase III subunit beta&&sp|O06672|DPO3B_STRPN Beta sliding clamp OS=Streptococcus pneumoniae serotype 4 (strain ATCC BAA-334 / TIGR4) OX=170187 GN=dnaN PE=1 SV=2 && PF02768:DNA polymerase III beta subunit, C-terminal domain|PF00712:DNA polymerase III beta subunit, N-terminal domain|PF02767:DNA polymerase III beta subunit, central domain	DNA_pol3_beta_2
SMU_RS04845	354	289	565	1054	1736	1846	1479.79	545.426	1006.27	496.299	814.324	960.207	441.719	729.636	850.774	1357.18	508.083	927.852	-0.462159	0.266145	0.39682	SMU_RS04845	NC_004350.2	998418	998765	+	348	protein_coding	DUF1831 domain-containing protein&&-- && PF08866:Putative amino acid metabolism	-
SMU_RS04330	78	104	94	296	330	418	113.581	68.3731	58.3187	48.5521	53.9231	75.7396	124.05	138.698	192.646	299.039	182.839	154.368	-0.462016	0.19173	0.310006	SMU_RS04330	NC_004350.2	889546	890544	+	999	protein_coding	phosphomevalonate kinase&&sp|Q9KWG3|PMK_STRC1 Phosphomevalonate kinase OS=Streptomyces sp. (strain CL190) OX=93372 PE=1 SV=1 && PF00288:GHMP kinases N terminal domain	GHMP_kinases
SMU_RS01325	18	10	33	61	87	80	27.3613	6.86287	21.3721	10.4448	14.84	15.1318	25.5644	36.5659	36.87	69.0089	17.5807	54.1931	-0.461204	0.354975	0.491913	SMU_RS01325	NC_004350.2	250989	251945	-	957	protein_coding	helix-turn-helix transcriptional regulator&&-- && PF00196:Bacterial regulatory proteins, luxR family	GerE
SMU_RS07430	44	136	102	368	345	263	135.036	188.442	133.373	127.219	118.814	100.436	154.225	145.003	121.21	168.689	239.098	167.506	-0.460353	0.112951	0.201934	SMU_RS07430	NC_004350.2	1560390	1560863	-	474	protein_coding	ASCH domain-containing protein&&-- && PF04266:ASCH domain	-
SMU_RS00635	277	1098	1013	3399	2994	1538	91.6222	163.97	142.758	126.642	111.128	63.3014	1424.48	1258.37	708.825	1061.97	1930.36	1663.56	-0.459111	0.207898	0.330158	SMU_RS00635	NC_004350.2	122905	127302	+	4398	protein_coding	DNA polymerase III subunit alpha&&sp|Q8DWE0|DPO3_STRMU DNA polymerase III PolC-type OS=Streptococcus mutans serotype c (strain ATCC 700610 / UA159) OX=210007 GN=polC PE=3 SV=1 && PF02811:PHP domain|PF17657:Bacterial DNA polymerase III alpha subunit finger domain|PF00929:Exonuclease|PF07733:Bacterial DNA polymerase III alpha NTPase domain|PF14480:DNA polymerase III polC-type N-terminus I|PF11490:D…	Exonuc_X-T
sRNA00045	12	13	18	29	35	93	323.269	158.113	206.597	88.0008	105.804	311.747	12.1536	14.7104	42.8613	46.006	22.8549	29.5599	-0.458864	0.443627	0.58007	-	NC_004350.2	1609540	1609593	+	54	-	-	-
SMU_RS05810	9	15	13	56	50	29	41.5631	31.2751	25.5787	29.1313	25.9111	16.6648	23.4689	21.0149	13.3654	34.5045	26.3711	21.3488	-0.458854	0.334657	0.469371	hisE	NC_004350.2	1192547	1192861	-	315	protein_coding	phosphoribosyl-ATP diphosphatase&&sp|Q03K84|HIS2_STRTD Phosphoribosyl-ATP pyrophosphatase OS=Streptococcus thermophilus (strain ATCC BAA-491 / LMD-9) OX=322159 GN=hisE PE=3 SV=1 && PF01503:Phosphoribosyl-ATP pyrophosphohydrolase	-
SMU_RS06550	509	510	859	1672	2052	3323	1394.44	630.802	1002.64	515.969	630.826	1132.79	700.716	862.45	1531.49	1951.42	896.616	1410.66	-0.458515	0.259009	0.388682	SMU_RS06550	NC_004350.2	1371533	1372063	-	531	protein_coding	YehR family lipoprotein&&sp|P33354|YEHR_ECOLI Uncharacterized lipoprotein YehR OS=Escherichia coli (strain K12) OX=83333 GN=yehR PE=1 SV=2 && PF06998:Protein of unknown function (DUF1307)	-
SMU_RS03305	141	392	403	1121	1073	1006	569.761	715.157	693.821	510.253	486.546	505.834	469.798	450.979	463.64	540.57	689.164	661.813	-0.456073	0.0440643	0.095507	rplT	NC_004350.2	661444	661803	+	360	protein_coding	50S ribosomal protein L20&&sp|Q8DV20|RL20_STRMU Large ribosomal subunit protein bL20 OS=Streptococcus mutans serotype c (strain ATCC 700610 / UA159) OX=210007 GN=rplT PE=3 SV=1 && PF00453:Ribosomal protein L20	-
SMU_RS07175	50	137	116	411	403	248	146.055	180.679	144.369	135.237	132.1	90.1436	172.245	169.38	114.297	191.692	240.856	190.497	-0.454686	0.130546	0.227768	SMU_RS07175	NC_004350.2	1512103	1512600	-	498	protein_coding	GAF domain-containing protein&&sp|Q8MTJ7|GAFA_DICDI GAF domain-containing protein A OS=Dictyostelium discoideum OX=44689 GN=gafA PE=3 SV=1 && PF13185:GAF domain	-
SMU_RS05835	25	52	37	169	173	77	60.0127	56.3571	37.842	45.6979	46.6015	23.0001	70.8259	72.7114	35.4873	95.8458	91.4197	60.762	-0.453728	0.266553	0.397173	hisH	NC_004350.2	1196512	1197117	-	606	protein_coding	imidazole glycerol phosphate synthase subunit HisH&&sp|Q8DTR1|HIS5_STRMU Imidazole glycerol phosphate synthase subunit HisH OS=Streptococcus mutans serotype c (strain ATCC 700610 / UA159) OX=210007 GN=hisH PE=3 SV=1 && PF00117:Glutamine amidotransferase class-I	GATase
Novel00015	13	39	38	117	107	88	63.6741	86.2434	79.2998	64.5523	58.8104	53.6338	49.0333	44.9718	40.557	49.8398	68.5648	62.4042	-0.451223	0.18013	0.296002	-	NC_004350.2	92164	92460	+	297	-	-	-
SMU_RS01755	54	155	132	481	461	252	96.2675	124.755	100.26	96.5911	92.2226	55.9014	201.581	193.757	116.14	207.027	272.501	216.772	-0.449843	0.166526	0.277783	purR	NC_004350.2	333020	333835	+	816	protein_coding	pur operon repressor&&sp|P65832|PURR_STRPN Probable purine biosynthesis transcriptional regulator PurR OS=Streptococcus pneumoniae serotype 4 (strain ATCC BAA-334 / TIGR4) OX=170187 GN=purR PE=3 SV=1 && PF00156:Phosphoribosyl transferase domain|PF09182:Bacterial purine repressor, N-terminal	Pribosyltran
SMU_RS03475	26	73	104	222	222	240	35.7152	45.2735	60.8671	34.351	34.2203	41.023	93.0376	93.306	110.61	99.6796	128.339	170.79	-0.449774	0.148053	0.252048	SMU_RS03475	NC_004350.2	695056	696114	+	1059	protein_coding	DUF3114 domain-containing protein&&-- && PF11311:Protein of unknown function (DUF3114)	-
SMU_RS03705	68	125	107	290	314	486	272.507	226.163	182.693	130.91	141.205	242.349	121.536	131.973	223.985	260.7	219.759	175.717	-0.449422	0.199292	0.319557	SMU_RS03705	NC_004350.2	745261	745623	-	363	protein_coding	thioesterase family protein&&-- && PF22636:Fluoroacetyl-CoA-specific thioesterase	-
SMU_RS06300	72	197	222	752	698	253	101.197	125.01	132.941	119.058	110.088	44.2479	315.154	293.368	116.601	276.036	346.34	364.572	-0.448451	0.270026	0.401058	leuB	NC_004350.2	1310903	1311937	-	1035	protein_coding	3-isopropylmalate dehydrogenase&&sp|Q8DTG3|LEU3_STRMU 3-isopropylmalate dehydrogenase OS=Streptococcus mutans serotype c (strain ATCC 700610 / UA159) OX=210007 GN=leuB PE=3 SV=1 && PF00180:Isocitrate/isopropylmalate dehydrogenase	-
SMU_RS03525	1498	3636	2537	10568	9391	7803	2328.16	2551.32	1679.92	1850.12	1637.81	1509.03	4428.93	3947.01	3596.2	5743.08	6392.35	4166.3	-0.445076	0.0900678	0.168568	hprK	NC_004350.2	707087	708022	+	936	protein_coding	HPr(Ser) kinase/phosphatase&&sp|Q9ZA56|HPRK_STRMU HPr kinase/phosphorylase OS=Streptococcus mutans serotype c (strain ATCC 700610 / UA159) OX=210007 GN=hprK PE=3 SV=1 && PF02603:HPr Serine kinase N terminus|PF07475:HPr Serine kinase C-terminal domain	-
SMU_RS05825	15	55	42	188	168	35	28.8633	47.7814	34.4328	40.7491	36.2755	8.38028	78.7886	70.6099	16.1306	57.5075	96.6939	68.973	-0.441653	0.432583	0.569238	hisF	NC_004350.2	1194595	1195350	-	756	protein_coding	imidazole glycerol phosphate synthase subunit HisF&&sp|Q8DTR3|HIS6_STRMU Imidazole glycerol phosphate synthase subunit HisF OS=Streptococcus mutans serotype c (strain ATCC 700610 / UA159) OX=210007 GN=hisF PE=3 SV=1 && PF00977:Histidine biosynthesis protein	-
SMU_RS10185	79	84	176	257	417	564	736.68	353.649	699.251	269.955	436.353	654.436	107.706	175.264	259.933	302.873	147.678	289.03	-0.439889	0.300003	0.432549	SMU_RS10185	NC_004350.2	214200	214355	-	156	protein_coding	DUF771 domain-containing protein&&-- && -	-
SMU_RS00340	20	44	40	179	164	39	41.9829	41.7001	35.7744	42.3255	38.6311	10.1869	75.0168	68.9288	17.9741	76.6766	77.3551	65.6886	-0.435779	0.406238	0.543763	SMU_RS00340	NC_004350.2	56331	57023	+	693	protein_coding	aspartate/glutamate racemase family protein&&sp|A0A0H3JGH6|YGEA_ECO57 L-aspartate/glutamate-specific racemase OS=Escherichia coli O157:H7 OX=83334 GN=ygeA PE=1 SV=1 && PF01177:Asp/Glu/Hydantoin racemase	Asp_Glu_race
SMU_RS05985	28	74	46	171	156	203	117.046	139.659	81.9264	80.5191	73.1765	105.592	71.6641	65.5664	93.5575	107.347	130.097	75.5419	-0.435743	0.206759	0.329025	SMU_RS05985	NC_004350.2	1224759	1225106	-	348	protein_coding	cupin domain-containing protein&&-- && PF07883:Cupin domain	Cupin_2
SMU_RS10215	8	27	21	91	77	30	32.7822	49.952	36.6637	42.0044	35.407	15.297	38.137	32.3629	13.8262	30.6706	47.4679	34.4865	-0.43552	0.384879	0.521805	SMU_RS10215	NC_004350.2	1698150	1698504	-	355	protein_coding	hypothetical protein&&-- && -	-
SMU_RS03670	322	509	448	1350	1416	2070	736.504	525.628	436.582	347.823	363.44	589.15	565.769	595.141	954.01	1234.49	894.858	735.712	-0.434174	0.193055	0.311496	SMU_RS03670	NC_004350.2	740430	741065	+	636	protein_coding	CPBP family intramembrane glutamic endopeptidase&&-- && PF02517:Type II CAAX prenyl endopeptidase Rce1-like	-
SMU_RS06275	113	318	378	1271	1087	449	209.138	265.719	298.067	264.975	225.753	103.404	532.661	456.863	206.933	433.223	559.067	620.757	-0.43413	0.265853	0.39664	SMU_RS06275	NC_004350.2	1305801	1306586	-	786	protein_coding	L-threonylcarbamoyladenylate synthase&&-- && PF01300:Telomere recombination	Sua5_yciO_yrdC
SMU_RS04575	65	124	123	425	357	355	120.761	104.011	97.3618	88.9425	74.4274	82.069	178.113	150.046	163.61	249.199	218.001	201.992	-0.434091	0.0865746	0.163616	SMU_RS04575	NC_004350.2	940639	941421	+	783	protein_coding	ribonuclease HII&&sp|Q8DUE1|RNH2_STRMU Ribonuclease HII OS=Streptococcus mutans serotype c (strain ATCC 700610 / UA159) OX=210007 GN=rnhB PE=3 SV=1 && PF01351:Ribonuclease HII	-
SMU_RS09855	393	674	820	1731	1848	3225	352.902	273.251	313.721	175.091	186.214	360.352	725.442	776.709	1486.32	1506.7	1184.94	1346.62	-0.433429	0.211132	0.334377	SMU_RS09855	NC_004350.2	2023747	2025366	+	1620	protein_coding	ATP-binding cassette domain-containing protein&&sp|O31716|YKPA_BACSU Uncharacterized ABC transporter ATP-binding protein YkpA OS=Bacillus subtilis (strain 168) OX=224308 GN=ykpA PE=3 SV=1 && PF12848:ABC transporter|PF00005:ABC transporter	ABC_tran
SMU_RS02855	92	213	191	575	587	615	127.46	133.232	112.743	89.7348	91.2589	106.023	240.976	246.715	283.438	352.712	374.469	313.663	-0.431498	0.0713893	0.140296	SMU_RS02855	NC_004350.2	557804	558853	+	1050	protein_coding	D-alanine--D-alanine ligase&&sp|P95803|DDL_STRMU D-alanine--D-alanine ligase OS=Streptococcus mutans serotype c (strain ATCC 700610 / UA159) OX=210007 GN=ddl PE=1 SV=2 && PF07478:D-ala D-ala ligase C-terminus|PF01820:D-ala D-ala ligase N-terminus	-
SMU_RS03455	80	154	154	535	481	406	258.615	224.764	212.106	194.815	174.485	163.315	224.212	202.163	187.115	306.706	270.743	252.901	-0.428182	0.0818871	0.156933	SMU_RS03455	NC_004350.2	690868	691317	+	450	protein_coding	hypothetical protein&&-- && -	-
Novel00080	61	57	33	182	212	253	175.37	73.9847	40.4211	58.939	68.393	90.5071	76.2741	89.103	116.601	233.864	100.21	54.1931	-0.42669	0.391435	0.529145	-	NC_004350.2	524006	524511	+	506	-	PF08860:Domain of unknown function (DUF1827)	-
SMU_RS07740	20	16	35	61	85	123	88.973	32.1359	66.3385	30.5678	42.4324	68.0879	25.5644	35.7253	56.6876	76.6766	28.1291	57.4775	-0.422358	0.384427	0.521693	SMU_RS07740	NC_004350.2	1615455	1615781	+	327	protein_coding	PadR family transcriptional regulator&&sp|C0H3S6|YWZG_BACSU Putative DNA-binding protein YwzG OS=Bacillus subtilis (strain 168) OX=224308 GN=ywzG PE=4 SV=1 && PF03551:Transcriptional regulator PadR-like family	PadR
SMU_RS03970	25	55	63	228	198	92	68.4891	68.0277	73.5345	70.3595	60.8691	31.3621	95.5521	83.2189	42.4005	95.8458	96.6939	103.46	-0.421822	0.2788	0.411714	pyrR	NC_004350.2	803417	803947	+	531	protein_coding	bifunctional pyr operon transcriptional regulator/uracil phosphoribosyltransferase PyrR&&sp|Q8DUP7|PYRR_STRMU Bifunctional protein PyrR OS=Streptococcus mutans serotype c (strain ATCC 700610 / UA159) OX=210007 GN=pyrR PE=3 SV=1 && PF00156:Phosphoribosyl transferase domain	Pribosyltran
SMU_RS04220	57	157	230	687	647	204	61.421	76.3807	105.594	83.3883	78.2343	27.3532	287.914	271.932	94.0184	218.528	276.017	377.71	-0.421335	0.350998	0.488153	gdhA	NC_004350.2	869772	871121	+	1350	protein_coding	NADP-specific glutamate dehydrogenase&&sp|Q8RQP4|DHE4_COREF NADP-specific glutamate dehydrogenase OS=Corynebacterium efficiens (strain DSM 44549 / YS-314 / AJ 12310 / JCM 11189 / NBRC 100395) OX=196164 GN=gdh PE=3 SV=2 && PF00208:Glutamate/Leucine/Phenylalanine/Valine dehydrogenase|PF02812:Glu/Leu/Phe/Val dehydrogenase, dimerisation domain	-
SMU_RS05130	1027	2834	2112	8745	8078	4840	1513.66	1885.82	1326.24	1451.86	1336.02	887.648	3664.93	3395.16	2230.63	3937.34	4982.37	3468.36	-0.415203	0.162439	0.272872	SMU_RS05130	NC_004350.2	1056409	1057395	+	987	protein_coding	L-lactate dehydrogenase&&sp|P26283|LDH_STRMU L-lactate dehydrogenase OS=Streptococcus mutans serotype c (strain ATCC 700610 / UA159) OX=210007 GN=ldh PE=3 SV=2 && PF02866:lactate/malate dehydrogenase, alpha/beta C-terminal domain|PF00056:lactate/malate dehydrogenase, NAD binding domain	-
SMU_RS08350	28	59	78	177	195	216	134.429	127.887	159.55	95.7222	105.055	129.04	74.1786	81.958	99.5489	107.347	103.726	128.093	-0.414878	0.166309	0.277622	gatC	NC_004350.2	1718907	1719209	-	303	protein_coding	Asp-tRNA(Asn)/Glu-tRNA(Gln) amidotransferase subunit GatC&&sp|Q8DSG4|GATC_STRMU Aspartyl/glutamyl-tRNA(Asn/Gln) amidotransferase subunit C OS=Streptococcus mutans serotype c (strain ATCC 700610 / UA159) OX=210007 GN=gatC PE=3 SV=1 && PF02686:Glu-tRNAGln amidotransferase C subunit	-
SMU_RS03765	46	103	65	334	319	156	143.907	145.48	86.6374	117.7	111.986	60.7273	139.976	134.075	71.8964	176.356	181.081	106.744	-0.414666	0.28038	0.412995	SMU_RS03765	NC_004350.2	759399	759863	+	465	protein_coding	8-oxo-dGTP diphosphatase&&-- && PF00293:NUDIX domain	NUDIX
SMU_RS04930	642	407	848	1449	1918	4371	1768.79	506.265	995.422	449.694	592.982	1498.51	607.259	806.13	2014.48	2461.32	715.535	1392.6	-0.412846	0.444924	0.580525	SMU_RS04930	NC_004350.2	1013859	1014386	-	528	protein_coding	LytTR family DNA-binding domain-containing protein&&-- && PF04397:LytTr DNA-binding domain	LytTR
SMU_RS01435	107	143	181	431	470	734	93.3177	56.3064	67.2555	42.3412	45.9969	79.6549	180.627	197.54	338.282	410.22	251.404	297.241	-0.411528	0.249147	0.37755	SMU_RS01435	NC_004350.2	274183	275850	+	1668	protein_coding	BglG family transcription antiterminator&&-- && PF00874:PRD domain	PRD
SMU_RS10035	14	29	37	102	114	74	124.182	116.137	139.831	101.915	113.472	81.6771	42.747	47.9139	34.1047	53.6736	50.9841	60.762	-0.410881	0.246241	0.375109	SMU_RS10035	NC_004350.2	293306	293469	+	164	protein_coding	SDR family oxidoreductase&&-- && -	-
SMU_RS01980	23	38	75	147	150	186	55.7638	41.5958	77.4738	40.1466	40.81	56.1144	61.606	63.0446	85.7227	88.1781	66.8067	123.166	-0.410514	0.253976	0.383613	SMU_RS01980	NC_004350.2	381676	382275	+	600	protein_coding	DUF1361 domain-containing protein&&-- && PF07099:Protein of unknown function (DUF1361)	-
SMU_RS00300	102	86	155	261	380	710	233.302	88.8094	151.05	67.2459	97.5333	202.076	109.382	159.713	327.221	391.051	151.194	254.543	-0.408336	0.401692	0.540439	SMU_RS00300	NC_004350.2	49572	50207	+	636	protein_coding	hypothetical protein&&-- && -	-
SMU_RS02980	27	68	65	164	157	250	51.7485	58.8416	53.0783	35.4066	33.7664	59.6226	68.7305	65.9867	115.219	103.513	119.549	106.744	-0.406075	0.246718	0.375342	SMU_RS02980	NC_004350.2	590651	591409	+	759	protein_coding	YhfC family intramembrane metalloprotease&&-- && PF10086:YhfC intramembrane metalloprotease	-
SMU_RS00540	108	109	309	416	693	815	379.489	172.919	462.597	164.655	273.25	356.344	174.341	291.266	375.613	414.054	191.63	507.445	-0.402445	0.355447	0.492251	SMU_RS00540	NC_004350.2	103892	104305	+	414	protein_coding	PTS sugar transporter subunit IIA&&-- && PF03610:PTS system fructose IIA component	EIIA-man
SMU_RS02765	127	283	255	1013	925	537	137.461	138.294	117.594	123.507	112.349	72.3248	424.536	388.775	247.49	486.896	497.534	418.765	-0.401807	0.178742	0.293929	xseA	NC_004350.2	541399	542742	+	1344	protein_coding	exodeoxyribonuclease VII large subunit&&sp|Q8DVB5|EX7L_STRMU Exodeoxyribonuclease 7 large subunit OS=Streptococcus mutans serotype c (strain ATCC 700610 / UA159) OX=210007 GN=xseA PE=3 SV=1 && PF02601:Exonuclease VII, large subunit|PF13742:OB-fold nucleic acid binding domain	-
SMU_RS08465	111	130	188	398	517	740	229.039	121.108	165.278	92.5073	119.709	190.001	166.797	217.294	341.047	425.555	228.549	308.736	-0.399841	0.289532	0.422447	SMU_RS08465	NC_004350.2	1745549	1746253	+	705	protein_coding	ion transporter&&sp|Q02006|Y4233_RHOPA Putative potassium channel protein RPA4233 OS=Rhodopseudomonas palustris (strain ATCC BAA-98 / CGA009) OX=258594 GN=RPA4233 PE=3 SV=2 && PF00520:Ion transport protein	Ion_trans
SMU_RS07060	68	223	222	831	711	275	114.89	170.106	159.807	158.154	134.801	57.8152	348.262	298.831	126.74	260.7	392.05	364.572	-0.39977	0.331872	0.466595	SMU_RS07060	NC_004350.2	1479960	1480820	-	861	protein_coding	methionyl aminopeptidase&&sp|P69000|MAP1_CLOAB Methionine aminopeptidase OS=Clostridium acetobutylicum (strain ATCC 824 / DSM 792 / JCM 1419 / IAM 19013 / LMG 5710 / NBRC 13948 / NRRL B-527 / VKM B-1787 / 2291 / W) OX=272562 GN=map PE=3 SV=1 && PF00557:Metallopeptidase family M24	Peptidase_M24
SMU_RS04320	27	87	86	286	221	202	51.3427	74.6922	69.6758	61.2614	47.1582	47.7972	119.859	92.8857	93.0967	103.513	152.952	141.231	-0.399503	0.186144	0.303303	SMU_RS04320	NC_004350.2	887641	888405	+	765	protein_coding	amino acid ABC transporter ATP-binding protein&&sp|O34900|TCYN_BACSU L-cystine import ATP-binding protein TcyN OS=Bacillus subtilis (strain 168) OX=224308 GN=tcyN PE=1 SV=1 && PF00005:ABC transporter	ABC_tran
SMU_RS07425	132	357	363	1172	1037	847	139.146	169.905	163.032	139.165	122.667	111.101	491.172	435.848	390.361	506.066	627.631	596.124	-0.397658	0.0969288	0.178809	glmU	NC_004350.2	1558972	1560351	-	1380	protein_coding	bifunctional UDP-N-acetylglucosamine diphosphorylase/glucosamine-1-phosphate N-acetyltransferase GlmU&&sp|Q8DSX2|GLMU_STRMU Bifunctional protein GlmU OS=Streptococcus mutans serotype c (strain ATCC 700610 / UA159) OX=210007 GN=glmU PE=3 SV=1 && PF12804:MobA-like NTP transferase domain	-
SMU_RS00880	42	65	98	184	216	352	71.9644	50.2832	71.5424	35.5134	41.531	75.0494	77.1123	90.7842	162.228	161.021	114.275	160.937	-0.397052	0.300292	0.432697	SMU_RS00880	NC_004350.2	174443	175291	+	849	protein_coding	alpha/beta hydrolase&&-- && PF06028:Alpha/beta hydrolase of unknown function (DUF915)	-
SMU_RS05980	18	50	58	163	117	167	80.8172	101.354	110.95	82.4375	58.9478	93.3005	68.3114	49.1748	76.966	69.0089	87.9036	95.2485	-0.396674	0.244785	0.373136	SMU_RS05980	NC_004350.2	1224443	1224766	-	324	protein_coding	cupin domain-containing protein&&-- && -	-
SMU_RS01570	91	262	286	883	889	504	117.046	152.145	156.729	127.932	128.312	80.6641	370.055	373.644	232.281	348.879	460.615	469.674	-0.396213	0.192015	0.31025	SMU_RS01570	NC_004350.2	302577	303707	+	1131	protein_coding	N-acetyldiaminopimelate deacetylase&&sp|Q8DVY6|DAPEL_STRMU N-acetyldiaminopimelate deacetylase OS=Streptococcus mutans serotype c (strain ATCC 700610 / UA159) OX=210007 GN=SMU_318 PE=3 SV=1 && PF01546:Peptidase family M20/M25/M40|PF07687:Peptidase dimerisation domain	Peptidase_M20
SMU_RS00195	158	264	289	947	1005	757	237.197	178.936	184.85	160.143	169.305	141.411	396.877	422.399	348.882	605.745	464.131	474.6	-0.39521	0.108171	0.195349	SMU_RS00195	NC_004350.2	26502	27470	+	969	protein_coding	ribose-phosphate diphosphokinase&&sp|Q8DWM2|KPRS1_STRMU Ribose-phosphate pyrophosphokinase 1 OS=Streptococcus mutans serotype c (strain ATCC 700610 / UA159) OX=210007 GN=prs1 PE=3 SV=1 && PF13793:N-terminal domain of ribose phosphate pyrophosphokinase|PF14572:Phosphoribosyl synthetase-associated domain	-
SMU_RS09780	43	81	86	269	240	271	98.8191	84.0425	84.2054	69.6355	61.8919	77.4958	112.735	100.871	124.897	164.855	142.404	141.231	-0.395162	0.144652	0.246985	SMU_RS09780	NC_004350.2	2008351	2008983	-	633	protein_coding	RpiB/LacA/LacB family sugar-phosphate isomerase&&-- && PF02502:Ribose/Galactose Isomerase	LacAB_rpiB
SMU_RS01940	163	212	290	743	785	1031	312.408	183.447	236.811	160.409	168.832	245.883	311.383	329.933	475.162	624.914	372.711	476.242	-0.393446	0.213507	0.336528	SMU_RS01940	NC_004350.2	373588	374346	+	759	protein_coding	CppA family protein&&-- && PF14507:CppA C-terminal|PF14506:CppA N-terminal	-
SMU_RS09065	55	76	94	238	233	387	98.412	61.3961	71.6609	47.9699	46.7834	86.1654	99.743	97.9293	178.358	210.861	133.613	154.368	-0.392981	0.283979	0.417484	SMU_RS09065	NC_004350.2	1868430	1869242	-	813	protein_coding	metal ABC transporter permease&&sp|O34610|ZNUB_BACSU High-affinity zinc uptake system membrane protein ZnuB OS=Bacillus subtilis (strain 168) OX=224308 GN=znuB PE=1 SV=1 && PF00950:ABC 3 transport family	ABC-3
SMU_RS09085	3	5	11	18	18	32	9.03546	6.79893	14.1153	6.10671	6.08348	11.9927	7.54359	7.56535	14.748	11.5015	8.79036	18.0644	-0.389214	0.544545	0.668215	SMU_RS09085	NC_004350.2	1872021	1872503	-	483	protein_coding	sigma-70 family RNA polymerase sigma factor&&-- && -	-
SMU_RS00475	15	33	44	130	109	97	28.4123	28.2209	35.5088	27.7373	23.1682	22.8625	54.4815	45.8124	44.7048	57.5075	58.0164	72.2575	-0.386073	0.247598	0.37594	SMU_RS00475	NC_004350.2	90182	90949	+	768	protein_coding	bifunctional hydroxymethylpyrimidine kinase/phosphomethylpyrimidine kinase&&sp|P39610|PDXK_BACSU Pyridoxine kinase OS=Bacillus subtilis (strain 168) OX=224308 GN=pdxK PE=1 SV=1 && PF08543:Phosphomethylpyrimidine kinase	-
SMU_RS06580	117	219	217	618	621	843	169.861	143.547	134.226	101.065	101.17	152.29	258.997	261.005	388.517	448.558	385.018	356.361	-0.384168	0.180377	0.296106	trpX	NC_004350.2	1377080	1378081	-	1002	protein_coding	tryptophan ABC transporter substrate-binding protein&&sp|P0DX45|TYRBP_CLODR Tyrosine-binding protein OS=Clostridioides difficile (strain R20291) OX=645463 GN=CDR20291_0805 PE=3 SV=1 && PF04392:ABC transporter substrate binding protein	-
SMU_RS06095	190	378	512	1166	1212	1552	295.293	265.237	339.031	204.129	211.375	300.143	488.657	509.4	715.277	728.428	664.551	840.814	-0.383567	0.157598	0.266048	ftsX	NC_004350.2	1248004	1248939	-	936	protein_coding	permease-like cell division protein FtsX&&sp|Q04LE4|FTSX_STRP2 Cell division protein FtsX OS=Streptococcus pneumoniae serotype 2 (strain D39 / NCTC 7466) OX=373153 GN=ftsX PE=1 SV=1 && PF18075:FtsX extracellular domain|PF02687:FtsX-like permease C-terminal	-
SMU_RS00295	279	304	401	851	1126	1960	169.11	83.1917	103.557	58.1033	76.5868	147.828	356.644	473.255	903.314	1069.64	534.454	658.528	-0.38044	0.37155	0.508495	SMU_RS00295	NC_004350.2	47171	49570	+	2400	protein_coding	ATP-binding protein&&-- && PF02518:Histidine kinase-, DNA gyrase B-, and HSP90-like ATPase|PF13589:Histidine kinase-, DNA gyrase B-, and HSP90-like ATPase	HATPase_c
SMU_RS06210	24	72	48	138	123	260	37.5006	50.7926	31.9548	24.2891	21.5666	50.5517	57.8342	51.6966	119.827	92.0119	126.581	78.8263	-0.37994	0.37884	0.516033	SMU_RS06210	NC_004350.2	1292447	1293377	+	931	protein_coding	IS3 family transposase&&sp|P35878|T904_LACLA Transposase for insertion sequence element IS904 OS=Lactococcus lactis subsp. lactis (strain IL1403) OX=272623 GN=nisX1 PE=3 SV=1 && PF00665:Integrase core domain	rve
SMU_RS01055	31	55	122	151	266	318	45.9694	36.8223	77.079	25.2226	44.2628	58.6774	63.2823	111.799	146.558	118.849	96.6939	200.35	-0.379654	0.377698	0.515343	SMU_RS01055	NC_004350.2	200710	201690	-	981	protein_coding	conjugal transfer protein&&-- && PF12642:Conjugative transposon protein TcpC	-
SMU_RS00400	490	1105	1160	3852	3527	2846	397.994	405.214	401.428	352.43	321.467	287.642	1614.33	1482.39	1311.65	1878.58	1942.67	1904.97	-0.37754	0.0741325	0.144219	SMU_RS00400	NC_004350.2	67159	68949	+	1791	protein_coding	acyltransferase family protein&&sp|Q6GDN2|OATA_STAAR O-acetyltransferase OatA OS=Staphylococcus aureus (strain MRSA252) OX=282458 GN=oatA PE=3 SV=1 && PF01757:Acyltransferase domain	-
SMU_RS04530	15	9	48	69	87	111	42.2881	11.4554	57.655	21.912	27.523	38.9391	28.9171	36.5659	51.1571	57.5075	15.8226	78.8263	-0.376649	0.49166	0.623104	SMU_RS04530	NC_004350.2	931498	932013	-	516	protein_coding	helix-turn-helix transcriptional regulator&&-- && -	-
SMU_RS02105	68	111	119	345	328	467	215.512	158.828	160.686	123.165	116.651	184.169	144.585	137.858	215.228	260.7	195.146	195.424	-0.376232	0.227407	0.351503	SMU_RS02105	NC_004350.2	403795	404253	+	459	protein_coding	LytTR family DNA-binding domain-containing protein&&-- && PF04397:LytTr DNA-binding domain	LytTR
SMU_RS01505	94	380	226	1093	971	468	175.988	321.203	180.274	230.506	203.997	109.028	458.064	408.109	215.689	360.38	668.067	371.141	-0.375227	0.343279	0.479721	SMU_RS01505	NC_004350.2	291304	292080	+	777	protein_coding	MBL fold metallo-hydrolase&&sp|O07607|YHFI_BACSU Probable metallo-hydrolase YhfI OS=Bacillus subtilis (strain 168) OX=224308 GN=yhfI PE=3 SV=1 && PF12706:Beta-lactamase superfamily domain	-
SMU_RS00795	32	82	117	364	326	147	110.835	128.228	172.656	142.015	126.705	63.3549	152.548	137.017	67.7486	122.683	144.162	192.139	-0.371817	0.344862	0.481022	SMU_RS00795	NC_004350.2	162188	162607	+	420	protein_coding	Mini-ribonuclease 3&&sp|Q8DQS7|MRNC_STRR6 Mini-ribonuclease 3 OS=Streptococcus pneumoniae (strain ATCC BAA-255 / R6) OX=171101 GN=mrnC PE=3 SV=1 && PF00636:Ribonuclease III domain	Ribonuclease_3
SMU_RS09600	85	186	200	533	523	685	131.683	130.096	132.011	93.013	90.9207	132.05	223.374	219.815	315.699	325.876	327.001	328.443	-0.371436	0.16929	0.281381	SMU_RS09600	NC_004350.2	1971295	1972233	-	939	protein_coding	YitT family protein&&sp|P39803|YITT_BACSU UPF0750 membrane protein YitT OS=Bacillus subtilis (strain 168) OX=224308 GN=yitT PE=3 SV=2 && PF10035:Uncharacterized protein conserved in bacteria (DUF2179)|PF02588:Uncharacterised 5xTM membrane BCR, YitT family COG1284	-
SMU_RS08300	7	33	44	99	99	96	13.9112	29.6088	37.2552	22.1619	22.0775	23.7396	41.4897	41.6094	44.244	26.8368	58.0164	72.2575	-0.366925	0.352415	0.48895	SMU_RS08300	NC_004350.2	1707788	1708519	-	732	protein_coding	ABC transporter permease&&-- && -	-
SMU_RS09445	107	248	292	890	855	658	153.052	160.158	177.954	143.401	137.237	117.116	372.989	359.354	303.255	410.22	436.002	479.527	-0.36008	0.127905	0.223518	galE	NC_004350.2	1940179	1941195	-	1017	protein_coding	UDP-4-glucose epimerase PgfE&&sp|P55180|GALE_BACSU UDP-glucose 4-epimerase OS=Bacillus subtilis (strain 168) OX=224308 GN=galE PE=1 SV=1 && PF01370:NAD dependent epimerase/dehydratase family	Epimerase
SMU_RS09205	214	913	781	3230	2800	787	843.652	1625.03	1311.81	1434.36	1238.68	386.065	1353.66	1176.83	362.708	820.44	1605.12	1282.57	-0.359561	0.456599	0.59085	rplN	NC_004350.2	1889588	1889956	-	369	protein_coding	50S ribosomal protein L14&&sp|Q8DS23|RL14_STRMU Large ribosomal subunit protein uL14 OS=Streptococcus mutans serotype c (strain ATCC 700610 / UA159) OX=210007 GN=rplN PE=3 SV=1 && PF00238:Ribosomal protein L14p/L23e	-
SMU_RS08190	133	310	307	1083	982	759	153.553	161.588	151.013	140.845	127.224	109.039	453.873	412.732	349.804	509.899	545.002	504.16	-0.358627	0.127918	0.223518	SMU_RS08190	NC_004350.2	1691282	1692541	-	1260	protein_coding	M50 family metallopeptidase&&sp|P0DD32|Y1689_STRP3 Putative zinc metalloprotease SpyM3_1689 OS=Streptococcus pyogenes serotype M3 (strain ATCC BAA-595 / MGAS315) OX=198466 GN=eep PE=3 SV=1 && PF02163:Peptidase family M50	Peptidase_M50
SMU_RS01080	58	114	154	399	418	401	48.912	43.4044	55.332	37.9023	39.5561	42.0792	167.216	175.684	184.811	222.362	200.42	252.901	-0.358492	0.152704	0.259206	SMU_RS01080	NC_004350.2	204699	206423	-	1725	protein_coding	FtsK/SpoIIIE domain-containing protein&&sp|P96634|YDCQ_BACSU Ftsk domain-containing protein YdcQ OS=Bacillus subtilis (strain 168) OX=224308 GN=ydcQ PE=4 SV=1 && -	-
SMU_RS08625	123	419	346	1319	1252	678	139.679	214.824	167.406	168.724	159.544	95.8061	552.778	526.212	312.473	471.561	736.632	568.206	-0.356328	0.280081	0.412817	serS	NC_004350.2	1779164	1780444	+	1281	protein_coding	serine--tRNA ligase&&sp|Q8DSB7|SYS_STRMU Serine--tRNA ligase OS=Streptococcus mutans serotype c (strain ATCC 700610 / UA159) OX=210007 GN=serS PE=3 SV=1 && PF00587:tRNA synthetase class II core domain (G, H, P, S and T)|PF02403:Seryl-tRNA synthetase N-terminal domain	tRNA-synt_2b
SMU_RS06860	28	82	91	289	301	149	39.0152	51.5859	54.0239	45.3607	47.0644	25.8344	121.117	126.509	68.6703	107.347	144.162	149.442	-0.355923	0.315267	0.449246	pheS	NC_004350.2	1438234	1439277	-	1044	protein_coding	phenylalanine--tRNA ligase subunit alpha&&sp|Q8CWX1|SYFA_STRMU Phenylalanine--tRNA ligase alpha subunit OS=Streptococcus mutans serotype c (strain ATCC 700610 / UA159) OX=210007 GN=pheS PE=3 SV=1 && PF02912:Aminoacyl tRNA synthetase class II, N-terminal domain|PF01409:tRNA synthetases class II core domain (F)	tRNA-synt_2d
SMU_RS01455	6	13	9	34	36	37	17.0141	16.6435	10.8735	10.8603	11.4554	13.0556	14.249	15.1307	17.0524	23.003	22.8549	14.7799	-0.355076	0.470426	0.602531	SMU_RS01455	NC_004350.2	281529	282041	+	513	protein_coding	HXXEE domain-containing protein&&-- && PF13787:Protein of unknown function with HXXEE motif	-
Novel00262	212	343	199	1045	970	1109	237.412	173.421	94.9487	131.822	121.896	154.538	437.947	407.688	511.11	812.772	603.018	326.801	-0.353632	0.329881	0.46542	-	NC_004350.2	1628968	1630266	+	1299	-	PF01027:Inhibitor of apoptosis-promoting Bax1	-
SMU_RS03235	111	142	272	437	624	936	63.0999	36.4448	65.8785	27.9829	39.8053	66.2092	183.142	262.266	431.379	425.555	249.646	446.683	-0.353097	0.378111	0.515343	SMU_RS03235	NC_004350.2	645162	647720	+	2559	protein_coding	dynamin family protein&&-- && PF00350:Dynamin family	-
Novel00289	37	32	42	96	121	246	76.6727	29.9385	37.0815	22.4087	28.1368	63.4323	40.2325	50.856	113.375	141.852	56.2583	68.973	-0.352912	0.491867	0.623104	-	NC_004350.2	1763896	1764597	+	702	-	PF02674:Colicin V production protein	-
SMU_RS03395	16	31	80	184	155	119	26.4793	23.1628	56.4087	34.3013	28.7852	24.5059	77.1123	65.1461	54.8441	61.3413	54.5002	131.377	-0.350214	0.401959	0.540439	SMU_RS03395	NC_004350.2	680250	681128	+	879	protein_coding	sulfite exporter TauE/SafE family protein&&-- && -	-
SMU_RS00015	8	12	14	42	62	29	60.6129	41.0485	45.1931	35.8451	52.7129	27.3407	17.6017	26.0584	13.3654	30.6706	21.0969	22.991	-0.34902	0.480482	0.612027	SMU_RS00015	NC_004350.2	3106	3297	+	192	protein_coding	DUF951 domain-containing protein&&sp|C0H3V8|YYZM_BACSU Uncharacterized protein YyzM OS=Bacillus subtilis (strain 168) OX=224308 GN=yyzM PE=4 SV=1 && PF06107:Bacterial protein of unknown function (DUF951)	-
Novel00128	246	603	333	1882	1639	1133	116.795	129.255	67.3598	100.65	87.3206	66.9351	788.724	688.867	522.171	943.122	1060.12	546.858	-0.348804	0.298793	0.431838	-	NC_004350.2	818656	821719	-	3064	-	PF00359:Phosphoenolpyruvate-dependent sugar phosphotransferase system, EIIA 2|PF02378:Phosphotransferase system, EIIC|PF02302:PTS system, Lactose/Cellobiose specific IIB subunit|PF00294:pfkB family carbohydrate kinase	PfkB
SMU_RS02420	38	28	69	125	180	239	64.4277	21.4333	49.8433	23.8729	34.2461	50.4224	52.386	75.6535	110.149	145.686	49.226	113.313	-0.348724	0.451872	0.586757	SMU_RS02420	NC_004350.2	473630	474487	+	858	protein_coding	DNA adenine methylase&&sp|P50179|MTL21_LACLC Type II methyltransferase M1.LlaDCHI OS=Lactococcus lactis subsp. cremoris OX=1359 GN=llaDCHIA PE=3 SV=2 && PF02086:D12 class N6 adenine-specific DNA methyltransferase	MethyltransfD12
SMU_RS03055	66	159	159	507	474	465	53.3393	58.0153	54.7482	46.1549	42.9865	46.762	212.478	199.221	214.307	253.033	279.533	261.112	-0.34596	0.137532	0.237099	pepF	NC_004350.2	603718	605517	+	1800	protein_coding	oligoendopeptidase F&&sp|Q8E0C9|PEPB_STRA5 Group B oligopeptidase PepB OS=Streptococcus agalactiae serotype V (strain ATCC BAA-611 / 2603 V/R) OX=208435 GN=pepB PE=3 SV=1 && PF01432:Peptidase family M3|PF08439:Oligopeptidase F	Peptidase_M3
SMU_RS03370	657	1532	1495	5336	4810	3868	1259.21	1325.67	1220.8	1152.01	1034.5	922.48	2236.26	2021.63	1782.66	2518.83	2693.37	2455.11	-0.344145	0.110912	0.199089	tpiA	NC_004350.2	674360	675118	+	759	protein_coding	triose-phosphate isomerase&&sp|P72484|TPIS_STRMU Triosephosphate isomerase OS=Streptococcus mutans serotype c (strain ATCC 700610 / UA159) OX=210007 GN=tpiA PE=3 SV=2 && PF00121:Triosephosphate isomerase	-
SMU_RS07910	166	548	590	1775	1742	1206	328.547	489.678	497.519	395.725	386.89	297.011	743.882	732.158	555.815	636.416	963.423	968.907	-0.343277	0.226719	0.350673	fabG	NC_004350.2	1646583	1647317	-	735	protein_coding	3-oxoacyl-[acyl-carrier-protein] reductase&&sp|P51831|FABG_BACSU 3-oxoacyl-[acyl-carrier-protein] reductase FabG OS=Bacillus subtilis (strain 168) OX=224308 GN=fabG PE=3 SV=3 && PF13561:Enoyl-(Acyl carrier protein) reductase	-
SMU_RS04780	56	177	115	440	418	447	117.552	167.748	102.851	104.04	98.4622	116.758	184.399	175.684	206.011	214.695	311.179	188.855	-0.341577	0.248767	0.377221	SMU_RS04780	NC_004350.2	986733	987425	-	693	protein_coding	response regulator transcription factor&&sp|P54443|YRKP_BACSU Uncharacterized transcriptional regulatory protein YrkP OS=Bacillus subtilis (strain 168) OX=224308 GN=yrkP PE=3 SV=1 && PF00072:Response regulator receiver domain|PF00486:Transcriptional regulatory protein, C terminal	Response_reg
SMU_RS07115	70	196	207	640	605	510	74.7648	94.5141	94.1973	76.999	72.5111	67.7806	268.217	254.28	235.046	268.368	344.582	339.939	-0.341043	0.163825	0.274464	SMU_RS07115	NC_004350.2	1494567	1495928	+	1362	protein_coding	carbohydrate ABC transporter permease&&sp|O32261|GANP_BACSU Galactooligosaccharides transport system permease protein GanP OS=Bacillus subtilis (strain 168) OX=224308 GN=ganP PE=1 SV=1 && PF00528:Binding-protein-dependent transport system inner membrane component	BPD_transp_1
SMU_RS08310	2	8	18	53	24	23	3.20068	5.78021	12.2731	9.5542	4.30997	4.58012	22.2117	10.0871	10.6001	7.66766	14.0646	29.5599	-0.340322	0.590613	0.704366	SMU_RS08310	NC_004350.2	1709273	1710181	-	909	protein_coding	ABC transporter ATP-binding protein&&sp|P42332|BCRA_BACLI Bacitracin transport ATP-binding protein BcrA OS=Bacillus licheniformis OX=1402 GN=bcrA PE=3 SV=1 && PF00005:ABC transporter	ABC_tran
SMU_RS06575	62	113	129	393	318	459	103.669	85.3055	91.9	74.0211	59.667	95.5006	164.702	133.655	211.541	237.697	198.662	211.846	-0.340021	0.247161	0.375769	SMU_RS06575	NC_004350.2	1376100	1376969	-	870	protein_coding	ABC transporter permease&&sp|P0DX44|TYRPM_CLODR Tyrosine transport system permease protein OS=Clostridioides difficile (strain R20291) OX=645463 GN=CDR20291_0807 PE=3 SV=1 && PF02653:Branched-chain amino acid transport system / permease component	BPD_transp_2
SMU_RS04315	35	70	124	264	266	314	75.4294	68.1102	113.858	64.0888	64.3286	84.2051	110.639	111.799	144.715	134.184	123.065	203.635	-0.339443	0.293464	0.42625	SMU_RS04315	NC_004350.2	886957	887631	+	675	protein_coding	amino acid ABC transporter permease&&sp|P52625|PATM_VIBHA Probable amino-acid ABC transporter permease protein PatM OS=Vibrio harveyi OX=669 GN=patM PE=3 SV=2 && PF00528:Binding-protein-dependent transport system inner membrane component	BPD_transp_1
SMU_RS07020	8	37	25	106	113	40	19.4936	40.7047	25.9544	29.0947	30.898	12.1283	44.4234	47.4936	18.435	30.6706	65.0486	41.0554	-0.339353	0.495749	0.626992	SMU_RS07020	NC_004350.2	1474761	1475357	-	597	protein_coding	response regulator transcription factor&&sp|O34723|DESR_BACSU Transcriptional regulatory protein DesR OS=Bacillus subtilis (strain 168) OX=224308 GN=desR PE=1 SV=1 && PF00196:Bacterial regulatory proteins, luxR family|PF00072:Response regulator receiver domain	Response_reg
SMU_RS00385	56	192	155	669	630	206	81.7909	126.608	96.4534	110.065	103.254	37.4387	280.37	264.787	94.9402	214.695	337.55	254.543	-0.338568	0.440362	0.577103	ruvB	NC_004350.2	65256	66251	+	996	protein_coding	Holliday junction branch migration DNA helicase RuvB&&sp|Q8DWI4|RUVB_STRMU Holliday junction branch migration complex subunit RuvB OS=Streptococcus mutans serotype c (strain ATCC 700610 / UA159) OX=210007 GN=ruvB PE=3 SV=1 && PF17864:RuvB AAA lid domain|PF05491:RuvB C-terminal winged helix domain|PF05496:Holliday junction DNA helicase RuvB P-loop domain	-
SMU_RS06085	167	391	642	1808	1612	983	317.564	335.686	520.138	387.275	343.978	232.597	757.712	677.519	453.04	640.25	687.406	1054.3	-0.338296	0.303394	0.436081	SMU_RS06085	NC_004350.2	1246354	1247118	-	765	protein_coding	(S)-acetoin forming diacetyl reductase&&sp|Q5HJP2|BUTA_STAAC Diacetyl reductase [(S)-acetoin forming] OS=Staphylococcus aureus (strain COL) OX=93062 GN=butA PE=3 SV=1 && PF13561:Enoyl-(Acyl carrier protein) reductase	-
SMU_RS06030	36	125	125	424	399	227	47.9574	75.1805	70.9467	63.6246	59.6454	37.6284	177.693	167.699	104.619	138.018	219.759	205.277	-0.338136	0.319735	0.454494	SMU_RS06030	NC_004350.2	1233647	1234738	-	1092	protein_coding	iron-containing alcohol dehydrogenase family protein&&sp|Q9HHR2|GLYAR_HALSA Glycolaldehyde reductase OS=Halobacterium salinarum (strain ATCC 700922 / JCM 11081 / NRC-1) OX=64091 GN=VNG_6270G PE=1 SV=1 && PF00465:Iron-containing alcohol dehydrogenase	-
SMU_RS03480	62	128	153	377	390	529	111.348	103.787	117.072	76.2673	78.597	118.218	157.996	163.916	243.803	237.697	225.033	251.259	-0.336644	0.25241	0.381497	SMU_RS03480	NC_004350.2	696199	697008	+	810	protein_coding	Cof-type HAD-IIB family hydrolase&&sp|P75792|SUPH_ECOLI Sugar phosphatase YbiV OS=Escherichia coli (strain K12) OX=83333 GN=ybiV PE=1 SV=1 && PF08282:haloacid dehalogenase-like hydrolase	Hydrolase_3
SMU_RS06455	18	96	78	269	242	177	22.9088	55.1623	42.2954	38.5645	34.5617	28.0311	112.735	101.712	81.5748	69.0089	168.775	128.093	-0.335967	0.364684	0.500872	hemW	NC_004350.2	1347056	1348198	-	1143	protein_coding	radical SAM family heme chaperone HemW&&sp|Q9CGF7|HEMW_LACLA Heme chaperone HemW OS=Lactococcus lactis subsp. lactis (strain IL1403) OX=272623 GN=hemW PE=1 SV=1 && PF06969:HemN C-terminal domain|PF04055:Radical SAM superfamily	Radical_SAM
SMU_RS08695	80	272	321	1337	1061	78	503.795	773.347	861.268	948.422	749.773	61.1217	560.321	445.935	35.9482	306.706	478.195	527.151	-0.334018	0.633676	0.738344	SMU_RS08695	NC_004350.2	1794511	1794741	-	231	protein_coding	Blp family class II bacteriocin&&-- && PF10439:Bacteriocin class II with double-glycine leader peptide	-
SMU_RS04085	295	714	864	2575	2607	1841	491.568	537.157	613.401	483.332	487.476	381.726	1079.15	1095.72	848.47	1130.98	1255.26	1418.87	-0.333818	0.166009	0.277319	SMU_RS04085	NC_004350.2	831805	832677	+	873	protein_coding	carbohydrate ABC transporter permease&&sp|Q00750|MSMF_STRMU Multiple sugar-binding transport system permease protein MsmF OS=Streptococcus mutans serotype c (strain ATCC 700610 / UA159) OX=210007 GN=msmF PE=3 SV=2 && PF00528:Binding-protein-dependent transport system inner membrane component	BPD_transp_1
SMU_RS06540	117	213	266	699	664	925	148.13	121.752	143.485	99.6872	94.3354	145.725	292.943	279.077	426.309	448.558	374.469	436.829	-0.333442	0.238703	0.365791	wecB	NC_004350.2	1368759	1369907	-	1149	protein_coding	non-hydrolyzing UDP-N-acetylglucosamine 2-epimerase&&sp|P39131|MNAA_BACSU UDP-N-acetylglucosamine 2-epimerase OS=Bacillus subtilis (strain 168) OX=224308 GN=mnaA PE=1 SV=1 && PF02350:UDP-N-acetylglucosamine 2-epimerase	-
SMU_RS02985	35	62	67	191	211	237	109.494	87.5702	89.3032	67.3074	74.0723	92.2588	80.0459	88.6827	109.227	134.184	109	110.028	-0.33066	0.267353	0.397852	SMU_RS02985	NC_004350.2	591478	591942	+	465	protein_coding	MarR family transcriptional regulator&&-- && PF01047:MarR family	MarR
SMU_RS09835	145	142	195	410	602	1011	576.319	254.815	330.216	183.563	268.499	500.014	171.826	253.019	465.944	555.905	249.646	320.232	-0.32934	0.465215	0.599353	yaaA	NC_004350.2	2019032	2019397	+	366	protein_coding	S4 domain-containing protein YaaA&&-- && PF13275:S4 domain	-
SMU_RS05540	20	12	31	66	82	113	125.949	34.1183	83.1754	46.8181	57.9467	88.548	27.6598	34.4644	52.0788	76.6766	21.0969	50.9087	-0.328832	0.513068	0.643278	SMU_RS05540	NC_004350.2	1142584	1142814	-	231	protein_coding	DUF2969 family protein&&-- && PF11184:Protein of unknown function (DUF2969)	-
SMU_RS03630	285	783	551	2694	2396	1198	355.263	440.665	292.635	378.276	335.152	185.823	1129.02	1007.03	552.128	1092.64	1376.57	904.861	-0.327934	0.34504	0.481022	aroC	NC_004350.2	731526	732692	+	1167	protein_coding	chorismate synthase&&sp|Q8DUW1|AROC_STRMU Chorismate synthase OS=Streptococcus mutans serotype c (strain ATCC 700610 / UA159) OX=210007 GN=aroC PE=3 SV=1 && PF01264:Chorismate synthase	-
SMU_RS03975	148	240	297	989	954	772	170.061	124.507	145.401	128.01	123.01	110.381	414.478	400.964	355.795	567.407	421.937	487.738	-0.327821	0.177097	0.291844	SMU_RS03975	NC_004350.2	803944	805209	+	1266	protein_coding	uracil-xanthine permease family protein&&sp|P41006|PYRP_BACCL Uracil permease OS=Bacillus caldolyticus OX=1394 GN=pyrP PE=3 SV=1 && PF00860:Permease family	-
SMU_RS05205	4	16	11	33	37	46	22.041	39.8046	25.8246	20.4829	22.8783	31.5403	13.8299	15.551	21.2002	15.3353	28.1291	18.0644	-0.326643	0.517439	0.647357	ciaX	NC_004350.2	1071664	1071927	-	264	protein_coding	three-component system regulator CiaX&&-- && -	-
SMU_RS09595	95	147	223	540	554	710	157.221	109.836	157.239	100.667	102.884	146.212	226.308	232.845	327.221	364.214	258.436	366.214	-0.326532	0.271621	0.402652	SMU_RS09595	NC_004350.2	1970386	1971264	-	879	protein_coding	YitT family protein&&sp|P42978|YPJC_BACSU UPF0750 membrane protein YpjC OS=Bacillus subtilis (strain 168) OX=224308 GN=ypjC PE=3 SV=2 && PF10035:Uncharacterized protein conserved in bacteria (DUF2179)|PF02588:Uncharacterised 5xTM membrane BCR, YitT family COG1284	-
SMU_RS02730	23	35	34	113	115	139	227.608	156.375	143.353	125.963	127.705	171.163	47.357	48.3342	64.0616	88.1781	61.5325	55.8353	-0.3253	0.355857	0.492251	SMU_RS02730	NC_004350.2	534847	534993	+	147	protein_coding	FeoB-associated Cys-rich membrane protein&&-- && -	-
Novel00126	5	7	4	23	23	19	70.6169	44.6353	24.0695	36.5909	36.4516	33.391	9.63903	9.66684	8.75662	19.1692	12.3065	6.56886	-0.324974	0.600443	0.711989	-	NC_004350.2	803378	803480	-	103	-	-	-
SMU_RS06315	132	241	208	724	694	900	195.741	161.349	131.413	120.935	115.483	166.068	303.42	291.686	414.787	506.066	423.695	341.581	-0.324758	0.26043	0.390056	SMU_RS06315	NC_004350.2	1314686	1315666	+	981	protein_coding	Gfo/Idh/MocA family protein&&sp|O05265|IOLU_BACSU scyllo-inositol 2-dehydrogenase (NADP(+)) IolU OS=Bacillus subtilis (strain 168) OX=224308 GN=iolU PE=1 SV=2 && PF01408:Oxidoreductase family, NAD-binding Rossmann fold	GFO_IDH_MocA
Novel00072	92	134	67	324	225	702	198.861	130.77	61.7028	78.8882	54.575	188.814	135.785	94.5669	323.534	352.712	235.582	110.028	-0.323821	0.548901	0.671136	-	NC_004350.2	469558	470230	-	673	-	PF16321:Sigma 54 modulation/S30EA ribosomal protein C terminus	-
SMU_RS00725	82	248	163	756	715	428	193.961	264.846	164.27	201.432	189.783	125.974	316.831	300.513	197.254	314.374	436.002	267.681	-0.323572	0.321243	0.45606	def	NC_004350.2	147295	147909	-	615	protein_coding	peptide deformylase&&sp|Q8DWC2|DEF_STRMU Peptide deformylase OS=Streptococcus mutans serotype c (strain ATCC 700610 / UA159) OX=210007 GN=def PE=1 SV=1 && PF01327:Polypeptide deformylase	Pep_deformylase
SMU_RS01170	155	267	440	819	1105	1349	399.787	310.921	483.525	237.951	319.823	432.958	343.233	464.429	621.72	594.244	469.405	722.575	-0.322	0.321767	0.45606	SMU_RS01170	NC_004350.2	215841	216404	-	564	protein_coding	methyltransferase family protein&&-- && PF04191:Phospholipid methyltransferase	-
SMU_RS09460	11	21	31	70	66	103	20.128	17.3488	24.1679	14.4282	13.552	23.4521	29.3362	27.7396	47.4701	42.1721	36.9195	50.9087	-0.321899	0.439212	0.575922	zupT	NC_004350.2	1945717	1946511	+	795	protein_coding	zinc transporter ZupT&&sp|Q8DRY7|ZUPT_STRMU Zinc transporter ZupT OS=Streptococcus mutans serotype c (strain ATCC 700610 / UA159) OX=210007 GN=zupT PE=3 SV=1 && PF02535:ZIP Zinc transporter	-
Novel00150	110	238	164	778	671	603	189.37	184.986	120.291	150.871	129.626	129.173	326.051	282.019	277.907	421.721	418.421	269.323	-0.31764	0.262822	0.39313	-	NC_004350.2	991850	992694	+	845	-	PF01515:Phosphate acetyl/butaryl transferase	-
SMU_RS04420	204	470	788	2325	2184	960	804.229	836.545	1323.56	1032.47	966.168	470.931	974.38	917.929	442.44	782.101	826.293	1294.07	-0.315932	0.408482	0.546135	rplL	NC_004350.2	908563	908931	+	369	protein_coding	50S ribosomal protein L7/L12&&sp|Q8DUG9|RL7_STRMU Large ribosomal subunit protein bL12 OS=Streptococcus mutans serotype c (strain ATCC 700610 / UA159) OX=210007 GN=rplL PE=3 SV=1 && PF16320:Ribosomal protein L7/L12 dimerisation domain|PF00542:Ribosomal protein L7/L12 C-terminal domain	-
SMU_RS07810	219	457	349	1271	1353	1465	400.731	377.543	272.084	261.975	277.816	333.567	532.661	568.662	675.181	839.609	803.439	573.133	-0.315345	0.237598	0.364579	racE	NC_004350.2	1626181	1626975	-	795	protein_coding	glutamate racemase&&sp|Q8DSQ5|MURI_STRMU Glutamate racemase OS=Streptococcus mutans serotype c (strain ATCC 700610 / UA159) OX=210007 GN=murI PE=3 SV=1 && PF01177:Asp/Glu/Hydantoin racemase	Asp_Glu_race
SMU_RS08445	153	250	245	762	927	938	231.122	170.503	157.683	129.661	157.138	176.315	319.345	389.616	432.3	586.576	439.518	402.343	-0.315174	0.251986	0.381104	SMU_RS08445	NC_004350.2	1742840	1743802	+	963	protein_coding	LacI family DNA-binding transcriptional regulator&&sp|Q54430|SCRR_STRMU Sucrose operon repressor OS=Streptococcus mutans serotype c (strain ATCC 700610 / UA159) OX=210007 GN=scrR PE=4 SV=2 && PF00356:Bacterial regulatory proteins, lacI family|PF13377:Periplasmic binding protein-like domain	LacI
Novel00265	19	14	26	61	73	113	127.371	42.3727	74.2606	46.063	54.9148	94.2608	25.5644	30.6817	52.0788	72.8428	24.613	42.6976	-0.313705	0.526183	0.655211	-	NC_004350.2	1649357	1649573	+	217	-	PF00550:Phosphopantetheine attachment site	PP-binding
SMU_RS02990	94	168	193	533	574	684	111.173	89.7061	97.2517	71.0075	76.1787	100.662	223.374	241.251	315.238	360.38	295.356	316.948	-0.312976	0.243604	0.372044	SMU_RS02990	NC_004350.2	591989	593218	+	1230	protein_coding	acyl-CoA thioesterase/bile acid-CoA:amino acid N-acyltransferase family protein&&sp|Q8BGG9|ACNT2_MOUSE Acyl-coenzyme A amino acid N-acyltransferase 2 OS=Mus musculus OX=10090 GN=Acnat2 PE=1 SV=1 && PF08840:BAAT / Acyl-CoA thioester hydrolase C terminal|PF04775:Acyl-CoA thioester hydrolase/BAAT N-terminal region	-
SMU_RS03885	169	371	299	1291	1256	804	181.704	180.092	136.968	156.355	151.537	107.565	541.043	527.893	370.543	647.917	652.244	491.022	-0.312491	0.264254	0.39469	gorA	NC_004350.2	788354	789706	+	1353	protein_coding	glutathione-disulfide reductase&&sp|Q60151|GSHR_STRTR Glutathione reductase OS=Streptococcus thermophilus OX=1308 GN=gor PE=3 SV=1 && PF02852:Pyridine nucleotide-disulphide oxidoreductase, dimerisation domain|PF07992:Pyridine nucleotide-disulphide oxidoreductase	Pyr_redox_2
SMU_RS08215	77	136	196	637	638	335	156.224	124.577	169.427	145.58	145.254	84.5742	266.959	268.15	154.393	295.205	239.098	321.874	-0.310834	0.338476	0.474153	SMU_RS08215	NC_004350.2	1695325	1696041	-	717	protein_coding	YebC/PmpR family DNA-binding transcriptional regulator&&sp|Q8DSJ4|Y1789_STRMU Probable transcriptional regulatory protein SMU_1789c OS=Streptococcus mutans serotype c (strain ATCC 700610 / UA159) OX=210007 GN=SMU_1789c PE=3 SV=1 && PF01709:TACO1/YebC second and third domain|PF20772:TACO1/YebC protein N-terminal domain	-
SMU_RS05845	12	32	56	155	177	42	29.8402	35.9262	59.3304	43.4168	49.3906	12.9959	64.9587	74.3926	19.3567	46.006	56.2583	91.9641	-0.31038	0.56529	0.684516	hisB	NC_004350.2	1197483	1198067	-	585	protein_coding	imidazoleglycerol-phosphate dehydratase HisB&&sp|Q8DTQ9|HIS7_STRMU Imidazoleglycerol-phosphate dehydratase OS=Streptococcus mutans serotype c (strain ATCC 700610 / UA159) OX=210007 GN=hisB PE=3 SV=1 && PF00475:Imidazoleglycerol-phosphate dehydratase	-
SMU_RS01830	3	10	21	40	41	44	6.11222	9.19855	18.2291	9.18003	9.37372	11.1549	16.7635	17.2322	20.2785	11.5015	17.5807	34.4865	-0.310379	0.54536	0.668571	SMU_RS01830	NC_004350.2	353198	353911	+	714	protein_coding	ABC transporter permease&&-- && PF12698:ABC-2 family transporter protein	-
SMU_RS04600	37	18	50	87	188	187	190.866	41.9219	109.892	50.5536	108.827	120.034	36.4607	79.0159	86.1835	141.852	31.6453	82.1108	-0.3078	0.571316	0.689602	SMU_RS04600	NC_004350.2	945464	945745	+	282	protein_coding	hypothetical protein&&-- && -	-
SMU_RS05040	6	9	11	40	26	37	5.78413	3.91716	4.51802	4.34363	2.81262	4.43838	16.7635	10.9277	17.0524	23.003	15.8226	18.0644	-0.306819	0.55283	0.674517	SMU_RS05040	NC_004350.2	1036487	1037995	+	1509	protein_coding	ABC transporter permease&&sp|P94412|YCLI_BACSU Uncharacterized ABC transporter permease YclI OS=Bacillus subtilis (strain 168) OX=224308 GN=yclI PE=3 SV=2 && PF02687:FtsX-like permease C-terminal	-
SMU_RS05270	62	139	140	518	513	310	102.258	103.506	98.3795	96.2373	94.9457	63.6217	217.088	215.613	142.871	237.697	244.372	229.91	-0.306146	0.287635	0.420551	truB	NC_004350.2	1083855	1084736	-	882	protein_coding	tRNA pseudouridine(55) synthase TruB&&sp|Q8DU15|TRUB_STRMU tRNA pseudouridine synthase B OS=Streptococcus mutans serotype c (strain ATCC 700610 / UA159) OX=210007 GN=truB PE=3 SV=1 && PF16198:tRNA pseudouridylate synthase B C-terminal domain|PF01509:TruB family pseudouridylate synthase (N terminal domain)	-
SMU_RS00820	39	84	82	274	292	240	75.9487	73.8544	68.0359	60.1052	63.81	58.1572	114.83	122.727	110.61	149.519	147.678	134.662	-0.30568	0.241299	0.368792	rlmB	NC_004350.2	166491	167237	+	747	protein_coding	23S rRNA (guanosine(2251)-2'-O)-methyltransferase RlmB&&sp|Q06753|YACO_BACSU Putative TrmH family tRNA/rRNA methyltransferase YacO OS=Bacillus subtilis (strain 168) OX=224308 GN=yacO PE=3 SV=2 && PF08032:RNA 2'-O ribose methyltransferase substrate binding|PF00588:SpoU rRNA Methylase family	SpoU_methylase
SMU_RS08585	151	114	326	521	691	1198	466.372	158.965	428.985	181.259	239.488	460.414	218.345	290.425	552.128	578.908	200.42	535.362	-0.305513	0.526129	0.655211	SMU_RS08585	NC_004350.2	1768984	1769454	+	471	protein_coding	hypothetical protein&&-- && -	-
SMU_RS10130	0	1	3	2	3	9	0	5.09129	14.4137	2.54052	3.79628	12.6289	0.838177	1.26089	4.14787	0	1.75807	4.92665	-0.304667	0.822536	0.879878	SMU_RS10130	NC_004350.2	741927	742055	+	129	protein_coding	hypothetical protein&&-- && -	-
SMU_RS06335	92	208	187	708	689	527	219.759	224.318	190.313	190.501	184.684	156.641	296.715	289.585	242.881	352.712	365.679	307.094	-0.303995	0.212797	0.335643	SMU_RS06335	NC_004350.2	1319618	1320226	-	609	protein_coding	DUF6287 domain-containing protein&&-- && PF19804:Domain of unknown function (DUF6287)	-
SMU_RS01035	44	125	132	379	385	379	26.373	33.8266	33.7093	25.5889	25.8951	28.2671	158.834	161.814	174.671	168.689	219.759	216.772	-0.303929	0.236339	0.363128	SMU_RS01035	NC_004350.2	195072	197498	-	2427	protein_coding	hypothetical protein&&-- && -	-
SMU_RS04890	249	544	660	1737	1805	2050	209.256	206.405	236.315	164.431	170.218	214.373	727.956	758.637	944.793	954.624	956.391	1083.86	-0.301997	0.198627	0.318712	SMU_RS04890	NC_004350.2	1005347	1007077	-	1731	protein_coding	ABC transporter permease/substrate binding protein&&sp|Q9RR45|GBUB_LISM4 Glycine betaine/carnitine transport permease protein GbuB OS=Listeria monocytogenes serotype 1/2a (strain 10403S) OX=393133 GN=gbuB PE=1 SV=1 && PF04069:Substrate binding domain of ABC-type glycine betaine transport system|PF00528:Binding-protein-dependent transport system inner membrane component	BPD_transp_1
SMU_RS08690	550	487	1575	2579	3733	4028	1990.27	795.647	2428.28	1051.25	1515.86	1813.74	1080.83	1568.97	1856.4	2108.61	856.181	2586.49	-0.300456	0.48206	0.613362	SMU_RS08690	NC_004350.2	1793979	1794380	-	402	protein_coding	hypothetical protein&&-- && -	-
SMU_RS05630	77	164	175	599	586	454	177.798	170.97	172.164	155.8	151.839	130.445	251.034	246.294	209.237	295.205	288.324	287.388	-0.300174	0.207307	0.329671	pyrE	NC_004350.2	1162858	1163487	-	630	protein_coding	orotate phosphoribosyltransferase&&sp|Q8DTV2|PYRE_STRMU Orotate phosphoribosyltransferase OS=Streptococcus mutans serotype c (strain ATCC 700610 / UA159) OX=210007 GN=pyrE PE=1 SV=1 && PF00156:Phosphoribosyl transferase domain	Pribosyltran
SMU_RS08975	28	37	75	202	146	202	52.8299	31.5185	60.2909	42.9318	30.9118	47.4252	84.6558	61.3634	93.0967	107.347	65.0486	123.166	-0.299762	0.412844	0.549431	proC	NC_004350.2	1847441	1848211	+	771	protein_coding	pyrroline-5-carboxylate reductase&&sp|O66553|P5CR_AQUAE Pyrroline-5-carboxylate reductase OS=Aquifex aeolicus (strain VF5) OX=224324 GN=proC PE=3 SV=1 && PF14748:Pyrroline-5-carboxylate reductase dimerisation|PF03807:NADP oxidoreductase coenzyme F420-dependent	F420_oxidored
SMU_RS05065	30	64	67	224	227	183	45.318	43.6487	43.1215	38.1157	38.4792	34.3983	93.8758	95.4075	84.34	115.015	112.517	110.028	-0.299591	0.275844	0.40839	SMU_RS05065	NC_004350.2	1041507	1042469	-	963	protein_coding	zinc-binding alcohol dehydrogenase family protein&&sp|P38105|RSPB_ECOLI Starvation-sensing protein RspB OS=Escherichia coli (strain K12) OX=83333 GN=rspB PE=2 SV=1 && PF13602:Zinc-binding dehydrogenase|PF08240:Alcohol dehydrogenase GroES-like domain	ADH_N
SMU_RS09335	162	677	543	2072	2048	1025	92.3082	174.163	131.824	132.991	130.95	72.6751	868.351	860.769	472.396	621.081	1190.21	891.723	-0.299488	0.410558	0.54712	dexA	NC_004350.2	1915481	1918033	-	2553	protein_coding	dextranase DexA&&sp|Q54443|DEXT_STRMU Dextranase OS=Streptococcus mutans serotype c (strain ATCC 700610 / UA159) OX=210007 GN=dexA PE=1 SV=2 && PF13199:Glycosyl hydrolase family 66	-
SMU_RS02160	21	44	54	178	125	160	119.8	113.326	131.25	114.383	80.0196	113.577	74.5977	52.5372	73.7399	80.5104	77.3551	88.6796	-0.299232	0.357669	0.493872	SMU_RS02160	NC_004350.2	417839	418093	+	255	protein_coding	DUF896 family protein&&sp|Q8DVN2|Y447_STRMU UPF0291 protein SMU_447 OS=Streptococcus mutans serotype c (strain ATCC 700610 / UA159) OX=210007 GN=SMU_447 PE=3 SV=1 && PF05979:Bacterial protein of unknown function (DUF896)	-
SMU_RS07440	165	609	572	2051	2042	947	119.416	198.993	176.378	167.206	165.839	85.2838	859.55	858.247	436.448	632.582	1070.67	939.347	-0.298001	0.410635	0.54712	metG	NC_004350.2	1561622	1563631	-	2010	protein_coding	methionine--tRNA ligase&&sp|P67580|SYM_STRPN Methionine--tRNA ligase OS=Streptococcus pneumoniae serotype 4 (strain ATCC BAA-334 / TIGR4) OX=170187 GN=metG PE=3 SV=1 && PF01588:Putative tRNA binding domain|PF09334:tRNA synthetases class I (M)|PF19303:Anticodon binding domain of methionyl tRNA ligase	-
SMU_RS09745	6	24	34	62	96	79	15.7266	28.4011	37.9692	18.3055	28.2361	25.766	25.9835	40.3485	36.4091	23.003	42.1937	55.8353	-0.297174	0.490605	0.622185	SMU_RS09745	NC_004350.2	2000644	2001198	+	555	protein_coding	TetR/AcrR family transcriptional regulator&&-- && PF14278:Transcriptional regulator C-terminal region	-
SMU_RS00685	7	13	27	40	40	96	16.3189	13.6828	26.8179	10.5041	10.4641	27.8483	16.7635	16.8119	44.244	26.8368	22.8549	44.3398	-0.294949	0.598655	0.71096	SMU_RS00685	NC_004350.2	138583	139206	+	624	protein_coding	TetR/AcrR family transcriptional regulator&&-- && PF00440:Bacterial regulatory proteins, tetR family|PF22568:Tetracyclin repressor-like, C-terminal domain	TetR_N
SMU_RS01315	186	382	411	1343	1263	1266	291.883	270.646	274.794	237.399	222.408	247.21	562.836	530.836	583.467	713.092	671.583	674.95	-0.29473	0.158437	0.267176	SMU_RS01315	NC_004350.2	248588	249514	+	927	protein_coding	ABC transporter ATP-binding protein&&sp|P72479|OPPF_STRMU Oligopeptide transport ATP-binding protein OppF OS=Streptococcus mutans serotype c (strain ATCC 700610 / UA159) OX=210007 GN=oppF PE=3 SV=2 && PF00005:ABC transporter	ABC_tran
SMU_RS05585	43	62	82	219	211	324	97.8912	63.7248	79.535	56.1598	53.9024	91.7818	91.7803	88.6827	149.323	164.855	109	134.662	-0.29402	0.399258	0.538777	plsY	NC_004350.2	1153161	1153799	+	639	protein_coding	glycerol-3-phosphate 1-O-acyltransferase PlsY&&sp|P59255|PLSY_STRMU Glycerol-3-phosphate acyltransferase OS=Streptococcus mutans serotype c (strain ATCC 700610 / UA159) OX=210007 GN=plsY PE=3 SV=1 && PF02660:Glycerol-3-phosphate acyltransferase	-
Novel00109	22	87	53	249	221	154	40.717	72.6966	41.7925	51.9109	45.8983	35.4659	104.353	92.8857	70.9747	84.3443	152.952	87.0374	-0.29055	0.421862	0.558864	-	NC_004350.2	751136	751921	+	786	-	PF00005:ABC transporter	ABC_tran
SMU_RS09885	46	36	76	140	199	329	139.41	49.2582	98.1335	47.7935	67.6766	124.07	58.6724	83.6392	151.628	176.356	63.2906	124.808	-0.290185	0.54746	0.670043	rlmH	NC_004350.2	2029776	2030255	-	480	protein_coding	23S rRNA (pseudouridine(1915)-N(3))-methyltransferase RlmH&&sp|Q8DRQ7|RLMH_STRMU Ribosomal RNA large subunit methyltransferase H OS=Streptococcus mutans serotype c (strain ATCC 700610 / UA159) OX=210007 GN=rlmH PE=3 SV=1 && PF02590:Predicted SPOUT methyltransferase	-
SMU_RS00210	90	183	232	727	695	568	131.055	120.31	143.935	119.248	113.565	102.919	304.677	292.107	261.777	345.045	321.727	380.994	-0.288301	0.221314	0.344844	plsX	NC_004350.2	29687	30685	+	999	protein_coding	phosphate acyltransferase PlsX&&sp|Q8DWL9|PLSX_STRMU Phosphate acyltransferase OS=Streptococcus mutans serotype c (strain ATCC 700610 / UA159) OX=210007 GN=plsX PE=3 SV=1 && PF02504:Fatty acid synthesis protein	-
SMU_RS03175	112	341	404	1260	1116	869	61.0901	83.9748	93.8866	77.4158	68.3074	58.9806	528.051	469.052	400.5	429.389	599.502	663.455	-0.283475	0.305646	0.437837	acnA	NC_004350.2	630841	633507	+	2667	protein_coding	aconitate hydratase AcnA&&sp|Q59938|ACNA_STRMU Aconitate hydratase A OS=Streptococcus mutans serotype c (strain ATCC 700610 / UA159) OX=210007 GN=acn PE=3 SV=2 && PF00694:Aconitase C-terminal domain|PF00330:Aconitase family (aconitate hydratase)	Aconitase
SMU_RS01880	20	42	54	180	194	87	63.386	60.0972	72.9166	64.2602	68.9947	34.3099	75.4359	81.5377	40.0961	76.6766	73.839	88.6796	-0.282703	0.464671	0.599271	SMU_RS01880	NC_004350.2	363267	363725	+	459	protein_coding	MarR family winged helix-turn-helix transcriptional regulator&&-- && -	-
Novel00276	9	53	13	135	110	46	78.3975	208.438	48.2472	132.464	107.523	49.8602	56.5769	46.2327	21.2002	34.5045	93.1778	21.3488	-0.282418	0.634921	0.738881	-	NC_004350.2	1716554	1716720	+	167	-	PF02934:GatB/GatE catalytic domain	-
SMU_RS02485	14	53	60	201	200	81	37.7147	64.4614	68.8656	60.9936	60.4592	27.1521	84.2368	84.0595	37.3308	53.6736	93.1778	98.5329	-0.280873	0.518771	0.648673	rsmD	NC_004350.2	484636	485175	+	540	protein_coding	16S rRNA (guanine(966)-N(2))-methyltransferase RsmD&&sp|O34331|YLBH_BACSU Putative rRNA methyltransferase YlbH OS=Bacillus subtilis (strain 168) OX=224308 GN=ylbH PE=3 SV=2 && PF03602:Conserved hypothetical protein 95	-
SMU_RS07120	33	110	123	330	373	307	57.3541	86.3147	91.0804	64.6057	72.7461	66.3935	138.299	156.771	141.488	126.516	193.388	201.992	-0.280339	0.33	0.46542	SMU_RS07120	NC_004350.2	1495928	1496764	+	837	protein_coding	sugar ABC transporter permease&&sp|P0A4N3|MALD_STRPN Maltodextrin transport system permease protein MalD OS=Streptococcus pneumoniae serotype 4 (strain ATCC BAA-334 / TIGR4) OX=170187 GN=malD PE=3 SV=1 && PF00528:Binding-protein-dependent transport system inner membrane component	BPD_transp_1
SMU_RS02055	397	1235	1166	4612	4299	1913	209.931	294.845	262.696	274.714	255.096	125.874	1932.84	1806.86	881.653	1522.03	2171.22	1914.82	-0.280209	0.432337	0.569238	infB	NC_004350.2	392712	395462	+	2751	protein_coding	translation initiation factor IF-2&&sp|Q8DVP9|IF2_STRMU Translation initiation factor IF-2 OS=Streptococcus mutans serotype c (strain ATCC 700610 / UA159) OX=210007 GN=infB PE=3 SV=1 && PF11987:Translation-initiation factor 2|PF00009:Elongation factor Tu GTP binding domain|PF22042:Elongation factor G domain 2|PF04760:Translation initiation factor IF-2, N-terminal region	GTP_EFTU
sRNA00006	2	1	6	13	12	11	58.1884	13.1355	74.3749	42.6045	39.1776	39.8231	5.44815	5.04357	5.06962	7.66766	1.75807	9.85329	-0.279509	0.736044	0.817552	-	NC_004350.2	249943	249992	-	50	-	-	-
SMU_RS03460	86	204	150	669	626	487	103.478	110.821	76.8971	90.6738	84.5229	72.9147	280.37	263.106	224.446	329.709	358.647	246.332	-0.279451	0.305303	0.437837	SMU_RS03460	NC_004350.2	691383	692591	+	1209	protein_coding	alpha/beta hydrolase family protein&&-- && -	-
SMU_RS01785	13	11	25	68	65	69	36.4378	13.9201	29.855	21.4696	20.4443	24.0655	28.498	27.3193	31.8003	49.8398	19.3388	41.0554	-0.279437	0.524939	0.654694	SMU_RS01785	NC_004350.2	340543	341061	+	519	protein_coding	FUSC family protein&&-- && PF06081:Aromatic acid exporter family member 1	-
SMU_RS09265	445	443	533	1264	1471	3510	942.279	423.511	480.857	301.49	349.528	924.832	529.728	618.257	1617.67	1706.05	778.826	875.301	-0.278284	0.570998	0.689602	SMU_RS09265	NC_004350.2	1895652	1896338	+	687	protein_coding	helix-turn-helix domain-containing protein&&-- && PF00717:Peptidase S24-like|PF01381:Helix-turn-helix	Peptidase_S24
SMU_RS04100	349	1174	1311	4805	4571	1415	447.701	679.943	716.531	694.324	657.998	225.869	2013.72	1921.18	652.137	1338.01	2063.98	2152.94	-0.277251	0.528852	0.656208	SMU_RS04100	NC_004350.2	835140	836273	+	1134	protein_coding	ABC transporter ATP-binding protein&&sp|Q00752|MSMK_STRMU Multiple sugar-binding transport ATP-binding protein MsmK OS=Streptococcus mutans serotype c (strain ATCC 700610 / UA159) OX=210007 GN=msmK PE=3 SV=1 && PF00005:ABC transporter|PF17912:MalK OB fold domain	ABC_tran
SMU_RS09730	7	33	38	90	83	117	29.7747	63.3732	68.8656	43.122	39.6167	61.9259	37.7179	34.8847	53.9223	26.8368	58.0164	62.4042	-0.276893	0.505899	0.636059	SMU_RS09730	NC_004350.2	1996343	1996684	-	342	protein_coding	metal-sulfur cluster assembly factor&&sp|P70949|SUFT_BACSU Fe-S protein maturation auxiliary factor YitW OS=Bacillus subtilis (strain 168) OX=224308 GN=yitW PE=3 SV=2 && PF01883:Iron-sulfur cluster assembly protein	-
SMU_RS03760	144	203	233	693	701	1033	235.104	149.636	162.078	127.449	128.43	209.863	290.428	294.628	476.083	552.072	356.888	382.636	-0.275572	0.402588	0.540439	SMU_RS03760	NC_004350.2	758451	759341	+	891	protein_coding	helix-turn-helix transcriptional regulator&&-- && PF01381:Helix-turn-helix	HTH_3
SMU_RS07770	43	100	88	327	285	311	245.304	257.559	213.889	210.131	182.445	220.766	137.042	119.785	143.332	164.855	175.807	144.515	-0.275501	0.300879	0.433273	yidD	NC_004350.2	1621249	1621503	-	255	protein_coding	membrane protein insertion efficiency factor YidD&&sp|Q8DSR1|YIDD_STRMU Putative membrane protein insertion efficiency factor OS=Streptococcus mutans serotype c (strain ATCC 700610 / UA159) OX=210007 GN=SMU_1710c PE=3 SV=1 && PF01809:Putative membrane protein insertion efficiency factor	-
SMU_RS04505	59	125	104	337	321	503	44.3555	42.4274	33.3118	28.5385	27.0801	47.0543	141.233	134.915	231.82	226.196	219.759	170.79	-0.274351	0.408771	0.546207	SMU_RS04505	NC_004350.2	924428	926362	+	1935	protein_coding	beta-glucoside-specific PTS transporter subunit IIABC&&sp|Q9KF90|PTV3B_HALH5 PTS system beta-glucoside-specific EIIBCA component OS=Halalkalibacterium halodurans (strain ATCC BAA-125 / DSM 18197 / FERM 7344 / JCM 9153 / C-125) OX=272558 GN=bglP PE=3 SV=1 && PF02378:Phosphotransferase system, EIIC|PF00367:phosphotransferase system, EIIB|PF00358:phosphoenolpyruvate-dependent sugar phosphotransferas…	-
Novel00007	83	205	166	740	605	482	86.9891	97.0023	74.1248	87.3624	71.1529	62.8594	310.125	254.28	222.142	318.208	360.405	272.608	-0.273352	0.315673	0.449548	-	NC_004350.2	25459	26846	-	1388	-	PF13793:N-terminal domain of ribose phosphate pyrophosphokinase|PF24568:Peptidoglycan hydrolase PcsB, coiled-coil domain|PF05257:CHAP domain	-
SMU_RS00500	311	759	1009	2630	2408	2936	352.348	388.235	487.047	335.639	306.139	413.908	1102.2	1012.08	1353.13	1192.32	1334.38	1657	-0.273236	0.290409	0.423193	tig	NC_004350.2	94301	95584	+	1284	protein_coding	trigger factor&&sp|Q8CWZ6|TIG_STRMU Trigger factor OS=Streptococcus mutans serotype c (strain ATCC 700610 / UA159) OX=210007 GN=tig PE=3 SV=1 && PF05697:Bacterial trigger factor protein (TF)|PF05698:Bacterial trigger factor protein (TF) C-terminus|PF00254:FKBP-type peptidyl-prolyl cis-trans isomerase	FKBP_C
SMU_RS05420	72	118	200	423	439	675	125.586	92.9252	148.631	83.1106	85.9261	146.504	177.274	184.511	311.09	276.036	207.452	328.443	-0.271156	0.434707	0.570984	SMU_RS05420	NC_004350.2	1118934	1119767	-	834	protein_coding	amino acid ABC transporter substrate-binding protein&&sp|P30860|ARTJ_ECOLI ABC transporter arginine-binding protein 1 OS=Escherichia coli (strain K12) OX=83333 GN=artJ PE=1 SV=2 && PF00497:Bacterial extracellular solute-binding proteins, family 3	-
SMU_RS09395	83	351	185	1130	983	316	95.3719	182.092	90.5697	146.26	126.75	45.182	473.57	413.152	145.636	318.208	617.083	303.81	-0.266174	0.579735	0.696704	SMU_RS09395	NC_004350.2	1928615	1929880	+	1266	protein_coding	replication-associated recombination protein A&&sp|O34528|YRVN_BACSU Uncharacterized AAA domain-containing protein YrvN OS=Bacillus subtilis (strain 168) OX=224308 GN=yrvN PE=3 SV=1 && PF16193:AAA C-terminal domain|PF00004:ATPase family associated with various cellular activities (AAA)|PF12002:MgsA AAA+ ATPase C terminal	AAA
SMU_RS02760	71	154	158	582	555	411	59.2566	58.0284	56.183	54.7152	51.9783	42.6832	243.909	233.265	189.419	272.202	270.743	259.47	-0.265801	0.287688	0.420551	lytS	NC_004350.2	539214	540956	-	1743	protein_coding	two-component system sensor histidine kinase LytS&&sp|Q8DVB6|LYTS_STRMU Sensor protein LytS OS=Streptococcus mutans serotype c (strain ATCC 700610 / UA159) OX=210007 GN=lytS PE=3 SV=1 && PF02518:Histidine kinase-, DNA gyrase B-, and HSP90-like ATPase|PF06580:Histidine kinase|PF07694:5TMR of 5TMR-LYT	His_kinase
SMU_RS07925	150	79	374	697	890	947	969.806	230.602	1030.23	507.613	645.705	761.868	292.105	374.065	436.448	575.075	138.888	614.189	-0.265126	0.594934	0.708357	SMU_RS07925	NC_004350.2	1649323	1649547	-	225	protein_coding	acyl carrier protein&&sp|Q5M183|ACP_STRT1 Acyl carrier protein OS=Streptococcus thermophilus (strain CNRZ 1066) OX=299768 GN=acpP PE=3 SV=1 && PF00550:Phosphopantetheine attachment site	PP-binding
SMU_RS04090	360	621	1015	2541	2768	2642	627.932	489.039	754.302	499.253	541.784	573.428	1064.9	1163.38	1217.63	1380.18	1091.76	1666.85	-0.264516	0.302513	0.435163	SMU_RS04090	NC_004350.2	832692	833525	+	834	protein_coding	carbohydrate ABC transporter permease&&sp|Q00751|MSMG_STRMU Multiple sugar-binding transport system permease protein MsmG OS=Streptococcus mutans serotype c (strain ATCC 700610 / UA159) OX=210007 GN=msmG PE=3 SV=1 && PF00528:Binding-protein-dependent transport system inner membrane component	BPD_transp_1
SMU_RS09165	182	462	471	1609	1503	1302	1446.76	1658.09	1595.2	1440.74	1340.71	1287.87	674.313	631.707	600.059	697.757	812.229	773.483	-0.263644	0.221476	0.344866	rpmD	NC_004350.2	1885592	1885774	-	183	protein_coding	50S ribosomal protein L30&&sp|Q8DS30|RL30_STRMU Large ribosomal subunit protein uL30 OS=Streptococcus mutans serotype c (strain ATCC 700610 / UA159) OX=210007 GN=rpmD PE=3 SV=1 && PF00327:Ribosomal protein L30p/L7e	-
SMU_RS01030	15	48	39	165	176	65	19.8731	28.7115	22.0144	24.6243	26.166	10.7158	69.1496	73.9723	29.9568	57.5075	84.3874	64.0464	-0.263181	0.550269	0.672454	SMU_RS01030	NC_004350.2	193953	195050	-	1098	protein_coding	phage tail tip lysozyme&&sp|Q2G222|Y2979_STAA8 N-acetylmuramoyl-L-alanine amidase domain-containing protein SAOUHSC_02979 OS=Staphylococcus aureus (strain NCTC 8325 / PS 47) OX=93061 GN=SAOUHSC_02979 PE=1 SV=1 && PF18013:Phage tail lysozyme|PF05257:CHAP domain	-
SMU_RS04185	19	73	93	320	266	116	22.9183	39.7551	47.7948	43.4795	36.0048	17.411	134.108	111.799	53.4614	72.8428	128.339	152.726	-0.262262	0.551372	0.673435	SMU_RS04185	NC_004350.2	855756	856961	+	1206	protein_coding	CCA tRNA nucleotidyltransferase&&sp|Q8DUL8|CCA_STRMU CCA-adding enzyme OS=Streptococcus mutans serotype c (strain ATCC 700610 / UA159) OX=210007 GN=cca PE=3 SV=1 && PF12627:Probable RNA and SrmB- binding site of polymerase A|PF01743:Poly A polymerase head domain|PF13735:tRNA nucleotidyltransferase domain 2 putative	-
SMU_RS01825	2	13	27	66	49	40	3.43903	10.0923	19.7806	12.7837	9.4548	8.55859	27.6598	20.5946	18.435	7.66766	22.8549	44.3398	-0.261889	0.632603	0.738037	SMU_RS01825	NC_004350.2	352360	353205	+	846	protein_coding	ABC transporter ATP-binding protein&&sp|P9WQL6|FLQE1_MYCTO Fluoroquinolones export ATP-binding protein MT2762 OS=Mycobacterium tuberculosis (strain CDC 1551 / Oshkosh) OX=83331 GN=MT2762 PE=3 SV=1 && PF00005:ABC transporter	ABC_tran
SMU_RS09870	3	4	4	20	23	4	60.6129	36.4876	34.4328	45.5176	52.1461	10.0563	8.38177	9.66684	1.8435	11.5015	7.03228	6.56886	-0.261574	0.754375	0.832723	SMU_RS09870	NC_004350.2	2028265	2028336	-	72	protein_coding	tRNA-Glu&&-- && -	-
SMU_RS02720	41	92	103	340	278	325	125.038	126.674	133.833	116.8	95.1378	123.332	142.49	116.843	149.784	157.187	161.743	169.148	-0.258478	0.33426	0.469371	SMU_RS02720	NC_004350.2	532205	532681	+	477	protein_coding	ferrous iron transport protein A&&-- && PF04023:FeoA domain	FeoA
SMU_RS05635	33	113	67	364	362	131	69.2719	107.093	59.9221	86.0697	85.2711	34.2177	152.548	152.148	60.3746	126.516	198.662	110.028	-0.257985	0.559218	0.679541	pyrF	NC_004350.2	1163588	1164280	-	693	protein_coding	orotidine-5'-phosphate decarboxylase&&sp|Q8DTV1|PYRF_STRMU Orotidine 5'-phosphate decarboxylase OS=Streptococcus mutans serotype c (strain ATCC 700610 / UA159) OX=210007 GN=pyrF PE=3 SV=1 && PF00215:Orotidine 5'-phosphate decarboxylase / HUMPS family	-
SMU_RS02175	47	274	155	731	685	387	54.6533	143.85	76.7926	95.7508	89.384	55.9972	306.354	287.904	178.358	180.19	481.712	254.543	-0.256025	0.538502	0.663675	SMU_RS02175	NC_004350.2	419899	421149	+	1251	protein_coding	glutamate-5-semialdehyde dehydrogenase&&sp|Q8DVM9|PROA_STRMU Gamma-glutamyl phosphate reductase OS=Streptococcus mutans serotype c (strain ATCC 700610 / UA159) OX=210007 GN=proA PE=3 SV=1 && PF00171:Aldehyde dehydrogenase family	Aldedh
SMU_RS02885	39	48	94	180	214	343	82.9439	46.0896	85.1759	43.122	51.0722	90.7717	75.4359	89.9436	158.08	149.519	84.3874	154.368	-0.255994	0.532435	0.658298	SMU_RS02885	NC_004350.2	564579	565262	+	684	protein_coding	YwaF family protein&&-- && PF14808:TMEM164 family	-
SMU_RS03495	45	91	80	306	289	294	47.9574	43.7851	36.3247	36.7342	34.5614	38.9877	128.241	121.466	135.497	172.522	159.984	131.377	-0.255271	0.340735	0.476741	SMU_RS03495	NC_004350.2	699401	700765	-	1365	protein_coding	DHA2 family efflux MFS transporter permease subunit&&sp|O35018|LMRB_BACSU Lincomycin resistance protein LmrB OS=Bacillus subtilis (strain 168) OX=224308 GN=lmrB PE=3 SV=1 && PF07690:Major Facilitator Superfamily	MFS_1
Novel00058	1119	6803	1333	14135	12126	9637	682.524	1873.4	346.407	971.157	829.957	731.419	5923.81	5096.53	4441.45	4290.06	11960.2	2189.07	-0.254287	0.632336	0.738037	-	NC_004350.2	376006	378390	+	2385	-	PF02901:Pyruvate formate lyase-like|PF01228:Glycine radical	-
SMU_RS01675	33	125	99	475	415	122	61.783	105.659	78.9695	100.174	87.1874	28.4218	199.067	174.423	56.2267	126.516	219.759	162.579	-0.251633	0.601137	0.712447	SMU_RS01675	NC_004350.2	322388	323164	+	777	protein_coding	TatD family hydrolase&&sp|P37545|YABD_BACSU Uncharacterized metal-dependent hydrolase YabD OS=Bacillus subtilis (strain 168) OX=224308 GN=yabD PE=3 SV=1 && PF01026:TatD related DNase	-
Novel00073	2	7	8	20	22	25	12.5949	19.9023	21.4646	14.1873	15.5467	19.5903	8.38177	9.24654	11.5219	7.66766	12.3065	13.1377	-0.249503	0.682816	0.775912	-	NC_004350.2	490288	490518	-	231	-	-	-
SMU_RS04645	146	248	173	603	705	1137	222.628	170.734	112.394	103.574	120.633	215.737	252.71	296.31	524.014	559.739	436.002	284.103	-0.247676	0.526545	0.655211	SMU_RS04645	NC_004350.2	963837	964790	+	954	protein_coding	sensor histidine kinase&&sp|Q9K620|BCES_HALH5 Sensor protein BceS OS=Halalkalibacterium halodurans (strain ATCC BAA-125 / DSM 18197 / FERM 7344 / JCM 9153 / C-125) OX=272558 GN=bceS PE=3 SV=1 && PF02518:Histidine kinase-, DNA gyrase B-, and HSP90-like ATPase	HATPase_c
sRNA00016	0	2	0	4	1	3	0	13.0055	0	6.48964	1.61624	5.37666	1.67635	0.420297	1.38262	0	3.51614	0	-0.247622	0.888467	0.924788	-	NC_004350.2	688334	688434	-	101	-	-	-
SMU_RS07435	46	85	104	357	377	236	323.269	269.691	311.392	282.605	297.302	206.374	149.615	158.452	108.766	176.356	149.436	170.79	-0.246665	0.396694	0.535732	SMU_RS07435	NC_004350.2	1561076	1561282	-	207	protein_coding	hypothetical protein&&-- && -	-
SMU_RS02005	49	84	82	386	390	147	169.716	131.355	121.007	150.598	151.58	63.3549	161.768	163.916	67.7486	187.858	147.678	134.662	-0.246227	0.543986	0.668215	SMU_RS02005	NC_004350.2	386358	386777	-	420	protein_coding	HIT family protein&&sp|O07513|HIT_BACSU Protein hit OS=Bacillus subtilis (strain 168) OX=224308 GN=hit PE=1 SV=1 && PF01230:HIT domain	HIT
SMU_RS02035	37	117	94	304	292	383	109.399	156.185	118.415	101.249	96.8823	140.911	127.403	122.727	176.515	141.852	205.694	154.368	-0.245803	0.428042	0.565435	rimP	NC_004350.2	390362	390853	+	492	protein_coding	ribosome maturation factor RimP&&sp|Q8DVQ3|RIMP_STRMU Ribosome maturation factor RimP OS=Streptococcus mutans serotype c (strain ATCC 700610 / UA159) OX=210007 GN=rimP PE=3 SV=1 && PF17384:RimP C-terminal SH3 domain|PF02576:RimP N-terminal domain	-
SMU_RS00390	34	64	89	269	280	212	116.104	98.6706	129.487	103.472	107.294	90.0822	112.735	117.683	97.7054	130.35	112.517	146.157	-0.245665	0.383861	0.521646	SMU_RS00390	NC_004350.2	66289	66714	+	426	protein_coding	low molecular weight protein-tyrosine-phosphatase&&sp|O35016|YFKJ_BACSU Low molecular weight protein-tyrosine-phosphatase YfkJ OS=Bacillus subtilis (strain 168) OX=224308 GN=yfkJ PE=1 SV=1 && PF01451:Low molecular weight phosphotyrosine protein phosphatase	LMWPc
Novel00319	36	131	62	371	337	219	78.6329	129.186	57.6982	91.2813	82.6004	59.5227	155.482	141.64	100.932	138.018	230.307	101.817	-0.24502	0.523658	0.653892	-	NC_004350.2	1896566	1897231	+	666	-	PF02435:Levansucrase/Invertase	-
SMU_RS08965	7	28	27	79	65	97	32.9546	59.5137	54.1565	41.8939	34.3385	56.8232	33.108	27.3193	44.7048	26.8368	49.226	44.3398	-0.2448	0.556793	0.678637	SMU_RS08965	NC_004350.2	1845950	1846258	-	309	protein_coding	DUF4651 domain-containing protein&&-- && PF15513:Domain of unknown function (DUF4651)	-
SMU_RS09050	761	2390	2311	9189	8484	3922	310.615	440.431	401.89	422.486	388.588	199.197	3851	3565.8	1807.55	2917.55	4201.79	3795.16	-0.243314	0.487258	0.619297	rpoB	NC_004350.2	1860672	1864235	-	3564	protein_coding	DNA-directed RNA polymerase subunit beta&&sp|Q8DS46|RPOB_STRMU DNA-directed RNA polymerase subunit beta OS=Streptococcus mutans serotype c (strain ATCC 700610 / UA159) OX=210007 GN=rpoB PE=3 SV=1 && PF04560:RNA polymerase Rpb2, domain 7|PF10385:RNA polymerase beta subunit external 1 domain|PF04565:RNA polymerase Rpb2, domain 3|PF04561:RNA polymerase Rpb2, domain 2|PF04563:RNA polymerase beta subu…	RNA_pol_Rpb2_6
SMU_RS01485	59	119	287	813	783	214	391.908	356.879	812.237	608.315	583.639	176.881	340.719	329.093	98.6271	226.196	209.21	471.316	-0.243257	0.635262	0.738907	SMU_RS01485	NC_004350.2	287452	287670	-	219	protein_coding	garvicin Q family class II bacteriocin&&-- && -	-
SMU_RS04160	18	26	33	64	57	197	93.8522	61.205	73.3086	37.5888	33.3501	127.813	26.8217	23.9569	90.7923	69.0089	45.7099	54.1931	-0.240875	0.670166	0.767138	SMU_RS04160	NC_004350.2	850213	850491	+	279	protein_coding	type II toxin-antitoxin system RelE/ParE family toxin&&-- && PF15738:Bacterial toxin of type II toxin-antitoxin system, YafQ	-
SMU_RS03285	170	338	266	1145	1180	966	512.009	459.608	341.334	388.455	398.806	362.028	479.856	495.951	445.205	651.751	594.228	436.829	-0.237731	0.355846	0.492251	SMU_RS03285	NC_004350.2	659291	659773	+	483	protein_coding	SAG1386/EF1546 family surface-associated protein&&-- && -	-
SMU_RS05460	563	1154	1104	4396	3876	3515	451.24	417.587	376.997	396.884	348.605	350.559	1842.31	1629.07	1619.97	2158.45	2028.81	1813.01	-0.235704	0.269366	0.400591	glmS	NC_004350.2	1127608	1129422	-	1815	protein_coding	glutamine--fructose-6-phosphate transaminase (isomerizing)&&sp|Q8DTY0|GLMS_STRMU Glutamine--fructose-6-phosphate aminotransferase [isomerizing] OS=Streptococcus mutans serotype c (strain ATCC 700610 / UA159) OX=210007 GN=glmS PE=3 SV=3 && PF13522:Glutamine amidotransferase domain|PF01380:SIS domain	SIS
SMU_RS00810	16	49	48	164	161	129	23.4394	32.4089	29.9597	27.0631	26.4669	23.5154	68.7305	67.6679	59.4528	61.3413	86.1455	78.8263	-0.234089	0.45529	0.589664	SMU_RS00810	NC_004350.2	164443	165435	-	993	protein_coding	BtrH N-terminal domain-containing protein&&-- && PF14399:Butirosin biosynthesis protein H, N-terminal|PF16169:Domain of unknown function (DUF4872)	-
SMU_RS03930	145	359	419	1325	1326	1056	627.776	701.734	772.894	646.188	644.215	568.902	555.292	557.314	486.684	555.905	631.148	688.088	-0.234089	0.304629	0.437586	SMU_RS03930	NC_004350.2	797361	797696	+	336	protein_coding	ribosomal-processing cysteine protease Prp&&sp|P26942|PRP_BACSU Ribosomal processing cysteine protease Prp OS=Bacillus subtilis (strain 168) OX=224308 GN=prp PE=3 SV=2 && PF04327:Cysteine protease Prp	-
SMU_RS00815	11	15	19	77	80	36	28.8321	17.7507	21.2181	22.7342	23.5301	11.7415	32.2698	33.6238	16.5915	42.1721	26.3711	31.2021	-0.23215	0.620894	0.727674	SMU_RS00815	NC_004350.2	165624	166178	-	555	protein_coding	PadR family transcriptional regulator&&-- && PF03551:Transcriptional regulator PadR-like family	PadR
SMU_RS06270	22	21	44	65	109	195	52.8112	22.7596	45.0013	17.5761	29.3616	58.2471	27.2407	45.8124	89.8705	84.3443	36.9195	72.2575	-0.228533	0.662127	0.760987	SMU_RS06270	NC_004350.2	1305078	1305683	-	606	protein_coding	GrpB family protein&&sp|P54564|YQKA_BACSU UPF0157 protein YqkA OS=Bacillus subtilis (strain 168) OX=224308 GN=yqkA PE=3 SV=1 && PF04229:GrpB protein	-
Novel00229	15	62	27	194	131	99	94.4616	176.278	72.4431	137.617	92.5733	77.5775	81.3031	55.0589	45.6266	57.5075	109	44.3398	-0.224872	0.612315	0.721267	-	NC_004350.2	1510624	1510854	+	231	-	-	-
SMU_RS09735	13	39	32	107	108	126	20.0119	27.1051	20.9876	18.5539	18.656	24.1352	44.8425	45.3921	58.0702	49.8398	68.5648	52.5509	-0.223154	0.523791	0.653892	SMU_RS09735	NC_004350.2	1996873	1997817	+	945	protein_coding	TDT family transporter&&-- && PF03595:Voltage-dependent anion channel	C4dic_mal_tran
SMU_RS07885	461	1082	1300	4416	4338	2827	773.496	819.645	929.329	834.626	816.765	590.227	1850.69	1823.25	1302.89	1767.4	1902.23	2134.88	-0.222896	0.380098	0.517259	accD	NC_004350.2	1641980	1642846	-	867	protein_coding	acetyl-CoA carboxylase%2C carboxyltransferase subunit beta&&sp|C6SNX2|ACCD_STRMN Acetyl-coenzyme A carboxylase carboxyl transferase subunit beta OS=Streptococcus mutans serotype c (strain NN2025) OX=511691 GN=accD PE=3 SV=1 && PF01039:Carboxyl transferase domain	Carboxyl_trans
SMU_RS05415	31	44	79	188	169	279	37.864	24.2638	41.1112	25.8659	23.1634	42.4038	78.7886	71.0302	128.584	118.849	77.3551	129.735	-0.222057	0.558638	0.679457	SMU_RS05415	NC_004350.2	1117621	1118811	+	1191	protein_coding	cation diffusion facilitator family transporter&&sp|P46348|MNES_BACSU Manganese efflux system protein MneS OS=Bacillus subtilis (strain 168) OX=224308 GN=mneS PE=2 SV=2 && PF01545:Cation efflux family|PF16916:Dimerisation domain of Zinc Transporter	-
SMU_RS01945	127	300	252	942	901	978	194.267	207.185	164.235	162.313	154.657	186.153	394.781	378.688	450.735	486.896	527.421	413.838	-0.221005	0.357645	0.493872	SMU_RS01945	NC_004350.2	374343	375293	+	951	protein_coding	serine hydrolase domain-containing protein&&sp|O31773|PBPX_BACSU Putative penicillin-binding protein PbpX OS=Bacillus subtilis (strain 168) OX=224308 GN=pbpX PE=2 SV=1 && PF00144:Beta-lactamase	Beta-lactamase
SMU_RS07420	58	107	156	427	400	489	152.85	127.31	175.158	126.757	118.29	160.355	178.951	168.119	225.368	222.362	188.114	256.186	-0.220843	0.430749	0.568363	SMU_RS07420	NC_004350.2	1558411	1558962	-	552	protein_coding	NUDIX hydrolase&&sp|Q8KP10|ACT_BACMT Methanol dehydrogenase activator OS=Bacillus methanolicus OX=1471 GN=act PE=1 SV=1 && PF00293:NUDIX domain	NUDIX
SMU_RS10175	131	141	252	536	716	1021	167.605	81.4472	137.368	77.2479	102.797	162.547	224.631	300.933	470.553	502.232	247.888	413.838	-0.218319	0.576501	0.693898	SMU_RS10175	NC_004350.2	212568	213704	-	1137	protein_coding	tyrosine-type recombinase/integrase&&sp|Q8R890|XERCL_CALS4 Tyrosine recombinase XerC-like OS=Caldanaerobacter subterraneus subsp. tengcongensis (strain DSM 15242 / JCM 11007 / NBRC 100824 / MB4) OX=273068 GN=TTE2127 PE=3 SV=1 && PF00589:Phage integrase family	Phage_integrase
Novel00161	221	191	191	598	681	1615	342.376	133.594	126.07	104.356	118.388	311.329	250.615	286.222	744.312	847.277	335.792	313.663	-0.217419	0.679669	0.773976	-	NC_004350.2	1013374	1014312	+	939	-	PF04397:LytTr DNA-binding domain	LytTR
SMU_RS02865	5	28	34	105	88	68	7.64831	19.3373	22.1587	18.0922	15.1053	12.9432	44.0043	36.9862	31.3395	19.1692	49.226	55.8353	-0.216701	0.614081	0.722657	SMU_RS02865	NC_004350.2	559938	560888	+	951	protein_coding	bile acid:sodium symporter family protein&&sp|O34524|YOCS_BACSU Uncharacterized sodium-dependent transporter YocS OS=Bacillus subtilis (strain 168) OX=224308 GN=yocS PE=3 SV=1 && PF01758:Sodium Bile acid symporter family	-
SMU_RS07895	216	506	623	1886	1740	1830	742.83	785.648	912.836	730.606	671.484	783.111	790.401	731.317	843.4	828.107	889.584	1023.1	-0.215625	0.334605	0.469371	fabZ	NC_004350.2	1644392	1644814	-	423	protein_coding	3-hydroxyacyl-ACP dehydratase FabZ&&sp|Q8DSN8|FABZ_STRMU 3-hydroxyacyl-[acyl-carrier-protein] dehydratase FabZ OS=Streptococcus mutans serotype c (strain ATCC 700610 / UA159) OX=210007 GN=fabZ PE=3 SV=1 && PF07977:FabA-like domain	-
SMU_RS00020	96	178	246	749	640	769	125.136	104.755	136.621	109.976	93.6143	124.731	313.897	268.99	354.413	368.048	312.937	403.985	-0.210717	0.414158	0.550863	ychF	NC_004350.2	3461	4576	+	1116	protein_coding	redox-regulated ATPase YchF&&sp|P37518|YCHF_BACSU Ribosome-binding ATPase YchF OS=Bacillus subtilis (strain 168) OX=224308 GN=ychF PE=2 SV=1 && PF06071:Protein of unknown function (DUF933)|PF01926:50S ribosome-binding GTPase	-
SMU_RS06605	110	182	187	635	648	785	129.779	96.9451	93.9991	84.3904	85.7903	115.244	266.121	272.353	361.787	421.721	319.969	307.094	-0.2104	0.449111	0.583946	SMU_RS06605	NC_004350.2	1384307	1385539	-	1233	protein_coding	tetratricopeptide repeat protein&&-- && -	-
SMU_RS02820	20	25	35	78	106	160	26.0002	14.6733	19.3858	11.4221	15.4633	25.8823	32.6889	44.5515	73.7399	76.6766	43.9518	57.4775	-0.209741	0.632224	0.738037	SMU_RS02820	NC_004350.2	550027	551145	-	1119	protein_coding	Acg family FMN-binding oxidoreductase&&-- && -	-
SMU_RS00730	102	209	161	508	543	960	228.982	211.831	153.991	128.461	136.789	268.169	212.897	228.221	442.44	391.051	367.437	264.397	-0.207125	0.57887	0.696387	SMU_RS00730	NC_004350.2	147984	148631	-	648	protein_coding	cyclic nucleotide-binding domain-containing protein&&sp|P0A9F0|YEIL_ECO57 Regulatory protein YeiL OS=Escherichia coli O157:H7 OX=83334 GN=yeiL PE=3 SV=1 && PF00027:Cyclic nucleotide-binding domain	cNMP_binding
SMU_RS09280	34	82	90	345	281	228	106.366	115.819	119.96	121.576	98.6461	88.7553	144.585	118.104	105.079	130.35	144.162	147.799	-0.206752	0.467085	0.600198	ctsR	NC_004350.2	1901641	1902105	-	465	protein_coding	transcriptional regulator CtsR&&sp|P37568|CTSR_BACSU Transcriptional regulator CtsR OS=Bacillus subtilis (strain 168) OX=224308 GN=ctsR PE=1 SV=1 && PF17727:CtsR C-terminal dimerization domain|PF05848:CtsR N-terminal HTH domain	CtsR
SMU_RS01060	10	20	34	77	83	101	30.6901	27.7121	44.4576	26.6192	28.5842	38.5705	32.2698	34.8847	46.5483	38.3383	35.1614	55.8353	-0.206685	0.603163	0.714118	SMU_RS01060	NC_004350.2	201706	202179	-	474	protein_coding	hypothetical protein&&-- && -	-
SMU_RS08360	191	450	421	1712	1545	1201	503.35	535.416	472.703	508.214	456.894	393.837	717.479	649.359	553.51	732.262	791.132	691.373	-0.205815	0.37739	0.515269	SMU_RS08360	NC_004350.2	1721345	1721896	-	552	protein_coding	cysteine hydrolase family protein&&sp|O32091|PNCA_BACSU Uncharacterized isochorismatase family protein PncA OS=Bacillus subtilis (strain 168) OX=224308 GN=pncA PE=3 SV=1 && PF00857:Isochorismatase domain	Isochorismatase
SMU_RS05080	29	55	49	263	189	125	71.0211	60.8126	51.1275	72.5523	51.94	38.0922	110.22	79.4362	57.6093	111.181	96.6939	80.4685	-0.205405	0.573301	0.690783	SMU_RS05080	NC_004350.2	1045700	1046293	-	594	protein_coding	histidine phosphatase family protein&&sp|Q2YBZ1|GPMA1_NITMU 2,3-bisphosphoglycerate-dependent phosphoglycerate mutase 1 OS=Nitrosospira multiformis (strain ATCC 25196 / NCIMB 11849 / C 71) OX=323848 GN=gpmA1 PE=3 SV=1 && PF00300:Histidine phosphatase superfamily (branch 1)	-
SMU_RS07130	104	319	302	1353	1166	451	120.071	166.279	148.553	175.958	151.062	64.7916	567.027	490.067	207.854	398.718	560.825	495.949	-0.205293	0.609203	0.719797	SMU_RS07130	NC_004350.2	1498053	1499312	-	1260	protein_coding	UDP-N-acetylglucosamine 1-carboxyvinyltransferase&&sp|Q8DT24|MURA2_STRMU UDP-N-acetylglucosamine 1-carboxyvinyltransferase 2 OS=Streptococcus mutans serotype c (strain ATCC 700610 / UA159) OX=210007 GN=murA2 PE=3 SV=1 && PF00275:EPSP synthase (3-phosphoshikimate 1-carboxyvinyltransferase)	EPSP_synthase
SMU_RS01620	115	329	406	1259	1185	966	114.74	148.203	172.589	141.498	132.674	119.931	527.632	498.052	445.205	440.891	578.405	666.739	-0.204542	0.432641	0.569238	gltX	NC_004350.2	311576	313033	+	1458	protein_coding	glutamate--tRNA ligase&&sp|Q8DVX9|SYE_STRMU Glutamate--tRNA ligase OS=Streptococcus mutans serotype c (strain ATCC 700610 / UA159) OX=210007 GN=gltX PE=3 SV=1 && PF00749:tRNA synthetases class I (E and Q), catalytic domain|PF19269:Anticodon binding domain	-
SMU_RS08835	309	888	989	3663	3622	1606	179.658	233.101	244.993	239.901	236.313	116.191	1535.12	1522.32	740.164	1184.65	1561.17	1624.15	-0.203941	0.55992	0.679588	leuS	NC_004350.2	1822003	1824504	-	2502	protein_coding	leucine--tRNA ligase&&sp|Q8DS85|SYL_STRMU Leucine--tRNA ligase OS=Streptococcus mutans serotype c (strain ATCC 700610 / UA159) OX=210007 GN=leuS PE=3 SV=1 && PF13603:Leucyl-tRNA synthetase, editing domain|PF09334:tRNA synthetases class I (M)|PF08264:Anticodon-binding domain of tRNA ligase	-
SMU_RS03080	103	568	386	1859	1738	554	57.2108	142.439	91.3476	116.312	108.328	38.2901	779.085	730.477	255.324	394.885	998.584	633.895	-0.203469	0.673617	0.769358	alaS	NC_004350.2	609121	611739	+	2619	protein_coding	alanine--tRNA ligase&&sp|Q8CWY0|SYA_STRMU Alanine--tRNA ligase OS=Streptococcus mutans serotype c (strain ATCC 700610 / UA159) OX=210007 GN=alaS PE=3 SV=1 && PF01411:tRNA synthetases class II (A)|PF07973:Threonyl and Alanyl tRNA synthetase second additional domain|PF02272:DHHA1 domain	-
SMU_RS09850	147	163	422	730	858	1460	209.034	104.648	255.671	116.931	136.911	258.339	305.934	360.615	672.877	563.573	286.566	693.015	-0.20337	0.637559	0.741206	trpS	NC_004350.2	2022292	2023314	-	1023	protein_coding	tryptophan--tRNA ligase&&sp|Q8DRR1|SYW_STRMU Tryptophan--tRNA ligase OS=Streptococcus mutans serotype c (strain ATCC 700610 / UA159) OX=210007 GN=trpS PE=3 SV=1 && PF00579:tRNA synthetases class I (W and Y)	-
SMU_RS05305	7	17	22	83	83	26	43.5169	47.7145	58.2709	58.1225	57.9014	20.1127	34.7843	34.8847	11.9827	26.8368	29.8872	36.1287	-0.200825	0.70493	0.794557	SMU_RS05305	NC_004350.2	1090880	1091113	-	234	protein_coding	DUF1858 domain-containing protein&&-- && PF08984:Domain of unknown function (DUF1858)	-
sRNA00058	38	44	96	281	275	208	498.008	260.344	536.035	414.826	404.423	339.198	117.764	115.582	95.8619	145.686	77.3551	157.653	-0.19915	0.570348	0.689357	-	NC_004350.2	1794398	1794508	-	111	-	-	-
SMU_RS09075	31	26	27	98	99	203	100.886	38.2018	37.437	35.9253	36.1538	82.2055	41.0707	41.6094	93.5575	118.849	45.7099	44.3398	-0.196463	0.705397	0.794557	SMU_RS09075	NC_004350.2	1869945	1870391	-	447	protein_coding	zinc-dependent MarR family transcriptional regulator&&sp|Q5XEA3|ADCR_STRP6 Transcriptional regulator AdcR OS=Streptococcus pyogenes serotype M6 (strain ATCC BAA-946 / MGAS10394) OX=286636 GN=adcR PE=1 SV=1 && PF01047:MarR family	MarR
SMU_RS03910	178	401	312	1296	1164	1351	219.068	222.815	163.6	179.668	160.754	206.895	543.138	489.226	622.641	682.422	704.987	512.371	-0.196308	0.445699	0.580859	SMU_RS03910	NC_004350.2	794504	795685	+	1182	protein_coding	CapA family protein&&-- && PF09587:Bacterial capsule synthesis protein PGA_cap	-
SMU_RS00305	70	65	119	240	410	493	167.208	70.0993	121.109	64.5767	109.899	146.535	100.581	172.322	227.211	268.368	114.275	195.424	-0.194583	0.647673	0.750705	SMU_RS00305	NC_004350.2	50207	50815	+	609	protein_coding	HNH endonuclease signature motif containing protein&&-- && PF01844:HNH endonuclease	HNH
SMU_RS02310	85	252	211	857	789	625	132.105	176.824	139.718	150.033	137.603	120.869	359.159	331.615	288.047	325.876	443.034	346.507	-0.194315	0.452899	0.587223	fmt	NC_004350.2	449345	450280	+	936	protein_coding	methionyl-tRNA formyltransferase&&sp|Q8DVK4|FMT_STRMU Methionyl-tRNA formyltransferase OS=Streptococcus mutans serotype c (strain ATCC 700610 / UA159) OX=210007 GN=fmt PE=3 SV=2 && PF00551:Formyl transferase|PF02911:Formyl transferase, C-terminal domain	-
SMU_RS10180	101	67	257	407	563	870	424.64	127.179	460.365	192.753	265.619	455.151	170.569	236.627	400.961	387.217	117.791	422.049	-0.194244	0.700154	0.789804	SMU_RS10180	NC_004350.2	213755	214100	-	346	protein_coding	DUF771 domain-containing protein&&-- && PF05595:Domain of unknown function (DUF771)	-
SMU_RS05145	78	213	217	817	689	600	118.566	146.179	140.538	139.892	117.526	113.488	342.395	289.585	276.525	299.039	374.469	356.361	-0.188406	0.447837	0.582943	SMU_RS05145	NC_004350.2	1060373	1061329	-	957	protein_coding	ABC transporter permease&&sp|A2RKA5|NUPC_LACLM Nucleoside ABC transporter permease protein NupC OS=Lactococcus lactis subsp. cremoris (strain MG1363) OX=416870 GN=nupC PE=1 SV=1 && PF02653:Branched-chain amino acid transport system / permease component	BPD_transp_2
SMU_RS05565	26	115	88	450	391	90	62.4133	124.636	90.0026	121.681	105.325	26.8833	188.59	164.336	41.4787	99.6796	202.178	144.515	-0.187947	0.727048	0.81106	fic	NC_004350.2	1148062	1148667	-	606	protein_coding	protein adenylyltransferase Fic&&sp|P44088|Y977_HAEIN Probable protein adenylyltransferase HI_0977 OS=Haemophilus influenzae (strain ATCC 51907 / DSM 11121 / KW20 / Rd) OX=71421 GN=HI_0977 PE=3 SV=1 && PF02661:Fic/DOC family	Fic
SMU_RS08605	84	145	179	497	614	641	53.3139	41.55	48.4043	35.5323	43.7301	50.6239	208.287	258.063	295.421	322.042	254.92	293.957	-0.187055	0.48905	0.620893	SMU_RS08605	NC_004350.2	1773449	1775740	-	2292	protein_coding	peptide cleavage/export ABC transporter&&sp|P59653|COMA_STRR6 Transport/processing ATP-binding protein ComA OS=Streptococcus pneumoniae (strain ATCC BAA-255 / R6) OX=171101 GN=comA PE=1 SV=1 && PF00005:ABC transporter|PF03412:Peptidase C39 family|PF00664:ABC transporter transmembrane region	ABC_membrane
SMU_RS00405	90	224	331	1005	959	669	88.1642	99.0693	138.149	110.898	105.419	81.5478	421.184	403.065	308.325	345.045	393.808	543.573	-0.186501	0.523225	0.653891	thrC	NC_004350.2	69631	71115	+	1485	protein_coding	threonine synthase&&sp|Q8IYQ7|THNS1_HUMAN Threonine synthase-like 1 OS=Homo sapiens OX=9606 GN=THNSL1 PE=1 SV=2 && PF14821:Threonine synthase N terminus|PF00291:Pyridoxal-phosphate dependent enzyme	PALP
SMU_RS09465	5	15	27	72	61	58	9.97743	13.5139	22.9552	16.184	13.6593	14.4017	30.1744	25.6381	26.7307	19.1692	26.3711	44.3398	-0.185504	0.673805	0.769358	yaaA	NC_004350.2	1946538	1947266	+	729	protein_coding	peroxide stress protein YaaA&&sp|Q8DRY6|Y2070_STRMU UPF0246 protein SMU_2070 OS=Streptococcus mutans serotype c (strain ATCC 700610 / UA159) OX=210007 GN=SMU_2070 PE=3 SV=1 && PF03883:Peroxide stress protein YaaA	-
SMU_RS06875	74	204	193	687	609	660	133.891	166.645	148.781	140.018	123.648	148.594	287.914	255.961	304.177	283.703	358.647	316.948	-0.185122	0.448597	0.583604	SMU_RS06875	NC_004350.2	1444056	1444859	-	804	protein_coding	MBL fold metallo-hydrolase&&sp|A0A0H2ZQT7|WALJ_STRP2 Exodeoxyribonuclease WalJ OS=Streptococcus pneumoniae serotype 2 (strain D39 / NCTC 7466) OX=373153 GN=walJ PE=1 SV=1 && PF12706:Beta-lactamase superfamily domain	-
SMU_RS06590	94	229	295	895	851	807	97.813	107.584	130.786	104.905	99.3685	104.491	375.084	357.673	371.926	360.38	402.598	484.454	-0.182868	0.444707	0.580525	SMU_RS06590	NC_004350.2	1380297	1381694	+	1398	protein_coding	amino acid permease&&sp|A2RI86|SERP2_LACLM DL-alanine permease SerP2 OS=Lactococcus lactis subsp. cremoris (strain MG1363) OX=416870 GN=serP2 PE=1 SV=1 && PF00324:Amino acid permease	AA_permease
SMU_RS09450	179	438	530	1551	1490	1703	89.0232	98.3481	112.304	86.8897	83.1547	105.39	650.006	626.243	784.869	686.256	770.035	870.374	-0.178528	0.456807	0.59085	SMU_RS09450	NC_004350.2	1941230	1944154	-	2925	protein_coding	glycosyltransferase PgfM1&&-- && PF09586:Bacterial membrane protein YfhO	-
SMU_RS07600	121	263	284	1130	996	734	279.396	274.178	279.398	293.914	258.075	210.896	473.57	418.616	338.282	463.893	462.373	466.389	-0.178474	0.472177	0.603771	upp	NC_004350.2	1588358	1588987	-	630	protein_coding	uracil phosphoribosyltransferase&&sp|Q8DST6|UPP_STRMU Uracil phosphoribosyltransferase OS=Streptococcus mutans serotype c (strain ATCC 700610 / UA159) OX=210007 GN=upp PE=3 SV=1 && PF14681:Uracil phosphoribosyltransferase	-
SMU_RS03595	95	348	288	1159	1097	738	92.6877	153.292	119.718	127.376	120.103	89.5965	485.723	461.066	340.125	364.214	611.809	472.958	-0.178171	0.556401	0.678516	lysS	NC_004350.2	722354	723844	-	1491	protein_coding	lysine--tRNA ligase&&sp|Q8DUW8|SYK_STRMU Lysine--tRNA ligase OS=Streptococcus mutans serotype c (strain ATCC 700610 / UA159) OX=210007 GN=lysS PE=3 SV=1 && PF00152:tRNA synthetases class II (D, K and N)|PF01336:OB-fold nucleic acid binding domain	tRNA-synt_2
SMU_RS00490	119	192	212	772	819	725	201.76	146.971	153.142	147.439	155.82	152.955	323.536	344.223	334.134	456.226	337.55	348.15	-0.177461	0.469131	0.601335	SMU_RS00490	NC_004350.2	92179	93036	-	858	protein_coding	mechanosensitive ion channel family protein&&sp|O34897|YKUT_BACSU Uncharacterized MscS family protein YkuT OS=Bacillus subtilis (strain 168) OX=224308 GN=ykuT PE=2 SV=2 && PF21088:Mechanosensitive ion channel, transmembrane helices 2/3|PF00924:Mechanosensitive ion channel, beta-domain	-
SMU_RS04445	101	238	239	901	919	644	169.464	180.292	170.854	170.289	173.031	134.456	377.599	386.253	296.803	387.217	418.421	392.489	-0.177154	0.467828	0.600198	thrB	NC_004350.2	913722	914588	+	867	protein_coding	homoserine kinase&&sp|Q8DUG4|KHSE_STRMU Homoserine kinase OS=Streptococcus mutans serotype c (strain ATCC 700610 / UA159) OX=210007 GN=thrB PE=3 SV=1 && PF08544:GHMP kinases C terminal|PF00288:GHMP kinases N terminal domain	GHMP_kinases
SMU_RS03990	222	701	629	2627	2512	1310	101.555	144.78	122.594	135.368	128.949	74.5687	1100.95	1055.79	603.746	851.11	1232.41	1032.95	-0.177134	0.584496	0.699162	carB	NC_004350.2	807537	810716	+	3180	protein_coding	carbamoyl-phosphate synthase large subunit&&sp|Q8DUP3|CARB_STRMU Carbamoyl phosphate synthase large chain OS=Streptococcus mutans serotype c (strain ATCC 700610 / UA159) OX=210007 GN=carB PE=3 SV=1 && PF02142:MGS-like domain|PF02786:Carbamoyl-phosphate synthase L chain, ATP binding domain|PF02787:Carbamoyl-phosphate synthetase large chain, oligomerisation domain	CPSase_L_D2
SMU_RS07410	45	105	127	480	430	263	94.0545	99.0827	113.094	113.009	100.852	68.4005	201.162	180.728	121.21	172.522	184.597	208.561	-0.17482	0.571444	0.689602	SMU_RS07410	NC_004350.2	1557370	1558065	-	696	protein_coding	5'-methylthioadenosine/adenosylhomocysteine nucleosidase&&sp|B7LWC0|MTNN_ESCF3 5'-methylthioadenosine/S-adenosylhomocysteine nucleosidase OS=Escherichia fergusonii (strain ATCC 35469 / DSM 13698 / CCUG 18766 / IAM 14443 / JCM 21226 / LMG 7866 / NBRC 102419 / NCTC 12128 / CDC 0568-73) OX=585054 GN=mtnN PE=3 SV=1 && PF01048:Phosphorylase superfamily	-
SMU_RS06620	193	707	615	2575	2544	1102	268.156	443.497	364.06	403.007	396.64	190.523	1079.15	1069.24	507.884	739.929	1242.96	1009.96	-0.174549	0.64017	0.742752	rfbB	NC_004350.2	1387541	1388587	-	1047	protein_coding	dTDP-glucose 4%2C6-dehydratase&&sp|P95780|RMLB_STRMU dTDP-glucose 4,6-dehydratase OS=Streptococcus mutans serotype c (strain ATCC 700610 / UA159) OX=210007 GN=rmlB PE=1 SV=2 && PF16363:GDP-mannose 4,6 dehydratase	-
SMU_RS07555	233	339	406	1237	1277	1843	513.556	337.344	381.265	307.12	315.845	505.468	518.412	536.72	849.392	893.283	595.986	666.739	-0.174455	0.581343	0.698275	SMU_RS07555	NC_004350.2	1580988	1581647	-	660	protein_coding	CBS domain-containing protein&&sp|Q58629|Y1232_METJA Uncharacterized protein MJ1232 OS=Methanocaldococcus jannaschii (strain ATCC 43067 / DSM 2661 / JAL-1 / JCM 10045 / NBRC 100440) OX=243232 GN=MJ1232 PE=4 SV=1 && PF00571:CBS domain	CBS
SMU_RS05690	49	197	97	585	593	266	105.134	190.833	88.6721	141.387	142.775	71.0173	245.167	249.236	122.593	187.858	346.34	159.295	-0.173672	0.679652	0.773976	rpiA	NC_004350.2	1172724	1173401	-	678	protein_coding	ribose-5-phosphate isomerase RpiA&&sp|Q8DTT9|RPIA_STRMU Ribose-5-phosphate isomerase A OS=Streptococcus mutans serotype c (strain ATCC 700610 / UA159) OX=210007 GN=rpiA PE=1 SV=1 && PF06026:Ribose 5-phosphate isomerase A (phosphoriboisomerase A)	Rib_5-P_isom_A
SMU_RS05175	53	174	104	568	506	335	60.3283	89.4203	50.4368	72.8282	64.6318	47.4489	238.042	212.67	154.393	203.193	305.904	170.79	-0.172091	0.611162	0.720451	SMU_RS05175	NC_004350.2	1066246	1067523	-	1278	protein_coding	pyrimidine-nucleoside phosphorylase&&sp|Q5HM85|PDP_STAEQ Pyrimidine-nucleoside phosphorylase OS=Staphylococcus epidermidis (strain ATCC 35984 / DSM 28319 / BCRC 17069 / CCUG 31568 / BM 3577 / RP62A) OX=176279 GN=pdp PE=3 SV=1 && PF02885:Glycosyl transferase family, helical bundle domain|PF07831:Pyrimidine nucleoside phosphorylase C-terminal domain|PF00591:Glycosyl transferase family, a/b domain	Glycos_trans_3N
SMU_RS07645	3	3	3	19	14	8	7.57661	3.42071	3.22808	5.40522	3.96764	2.51409	7.96268	5.88416	3.687	11.5015	5.27421	4.92665	-0.171686	0.829735	0.884312	SMU_RS07645	NC_004350.2	1597995	1598570	-	576	protein_coding	type 1 glutamine amidotransferase family protein&&sp|P96658|YDEA_BACSU Uncharacterized protease YdeA OS=Bacillus subtilis (strain 168) OX=224308 GN=ydeA PE=1 SV=1 && PF01965:DJ-1/PfpI family	DJ-1_PfpI
SMU_RS06750	14	30	49	164	148	80	17.7713	17.1931	26.5007	23.4499	21.0816	12.6362	68.7305	62.204	36.87	53.6736	52.7421	80.4685	-0.171556	0.668658	0.765834	SMU_RS06750	NC_004350.2	1411476	1412621	+	1146	protein_coding	cobalamin-independent methionine synthase II family protein&&sp|P42319|YXJH_BACSU Uncharacterized protein YxjH OS=Bacillus subtilis (strain 168) OX=224308 GN=yxjH PE=4 SV=4 && -	-
SMU_RS02825	13	4	7	25	46	55	29.4567	4.09207	6.75784	6.38098	11.6963	15.5074	10.4772	19.3337	25.3481	49.8398	7.03228	11.4955	-0.171116	0.807521	0.869929	SMU_RS02825	NC_004350.2	551152	551793	-	642	protein_coding	TetR/AcrR family transcriptional regulator&&-- && PF00440:Bacterial regulatory proteins, tetR family	TetR_N
SMU_RS03980	48	122	141	427	421	452	75.3247	86.4366	94.2724	75.4797	74.136	88.2615	178.951	176.945	208.315	184.024	214.485	231.552	-0.17055	0.505437	0.636059	SMU_RS03980	NC_004350.2	805214	806140	+	927	protein_coding	aspartate carbamoyltransferase catalytic subunit&&sp|Q8DUP5|PYRB_STRMU Aspartate carbamoyltransferase catalytic subunit OS=Streptococcus mutans serotype c (strain ATCC 700610 / UA159) OX=210007 GN=pyrB PE=3 SV=1 && PF02729:Aspartate/ornithine carbamoyltransferase, carbamoyl-P binding domain|PF00185:Aspartate/ornithine carbamoyltransferase, Asp/Orn binding domain	-
SMU_RS00030	202	208	461	891	1051	1884	84.0055	39.0536	81.682	41.7388	49.0467	97.493	373.408	441.732	868.288	774.434	365.679	757.061	-0.170114	0.692302	0.782853	mfd	NC_004350.2	5225	8722	+	3498	protein_coding	transcription-repair coupling factor&&sp|P37474|MFD_BACSU Transcription-repair-coupling factor OS=Bacillus subtilis (strain 168) OX=224308 GN=mfd PE=3 SV=1 && PF02559:CarD-like/TRCF RID domain|PF00270:DEAD/DEAH box helicase|PF03461:TRCF domain|PF17757:UvrB interaction domain|PF00271:Helicase conserved C-terminal domain	DEAD
SMU_RS07375	102	231	279	864	911	812	265.915	271.891	309.895	253.724	266.508	263.411	362.092	382.891	374.23	391.051	406.114	458.178	-0.169844	0.446351	0.581336	frr	NC_004350.2	1550379	1550936	-	558	protein_coding	ribosome recycling factor&&sp|Q8DSY2|RRF_STRMU Ribosome-recycling factor OS=Streptococcus mutans serotype c (strain ATCC 700610 / UA159) OX=210007 GN=frr PE=3 SV=1 && PF01765:Ribosome recycling factor	-
SMU_RS04050	4	10	20	64	39	38	2.60002	2.93466	5.53879	4.686	2.84466	3.07352	26.8217	16.3916	17.5132	15.3353	17.5807	32.8443	-0.168255	0.743288	0.82323	metE	NC_004350.2	821698	823935	+	2238	protein_coding	5-methyltetrahydropteroyltriglutamate--homocysteine S-methyltransferase&&sp|Q8CWX6|METE_STRMU 5-methyltetrahydropteroyltriglutamate--homocysteine methyltransferase OS=Streptococcus mutans serotype c (strain ATCC 700610 / UA159) OX=210007 GN=metE PE=1 SV=1 && PF08267:Cobalamin-independent synthase, N-terminal domain|PF01717:Cobalamin-independent synthase, Catalytic domain	-
SMU_RS02300	67	158	150	594	614	411	306.495	326.323	292.354	306.085	315.187	233.952	248.938	258.063	189.419	256.867	277.775	246.332	-0.16564	0.52923	0.656208	rpoZ	NC_004350.2	446542	446859	+	318	protein_coding	DNA-directed RNA polymerase subunit omega&&sp|Q8DVK5|RPOZ_STRMU DNA-directed RNA polymerase subunit omega OS=Streptococcus mutans serotype c (strain ATCC 700610 / UA159) OX=210007 GN=rpoZ PE=3 SV=1 && PF01192:RNA polymerase Rpb6	-
SMU_RS07650	33	50	72	192	179	304	51.9539	35.5399	48.2954	34.0496	31.6233	59.5544	80.465	75.2332	140.106	126.516	87.9036	118.24	-0.159619	0.668129	0.765605	SMU_RS07650	NC_004350.2	1598634	1599557	-	924	protein_coding	helix-turn-helix transcriptional regulator&&sp|O34920|YOBV_BACSU Uncharacterized HTH-type transcriptional regulator YobV OS=Bacillus subtilis (strain 168) OX=224308 GN=yobV PE=4 SV=1 && PF08279:HTH domain|PF13280:WYL domain	HTH_11
SMU_RS09155	1202	1804	3094	7923	8435	10088	1339.89	907.912	1469.45	994.858	1055.12	1399.29	3320.44	3545.21	4649.3	4608.26	3171.56	5081.01	-0.159249	0.582378	0.698794	secY	NC_004350.2	1883555	1884859	-	1305	protein_coding	preprotein translocase subunit SecY&&sp|A8AZK5|SECY_STRGC Protein translocase subunit SecY OS=Streptococcus gordonii (strain Challis / ATCC 35105 / BCRC 15272 / CH1 / DL1 / V288) OX=467705 GN=secY PE=3 SV=1 && PF00344:SecY	-
SMU_RS05425	48	115	90	312	337	446	110.835	119.888	88.5415	81.1514	87.3204	128.147	130.756	141.64	205.55	184.024	202.178	147.799	-0.157445	0.617409	0.724689	SMU_RS05425	NC_004350.2	1119789	1120418	-	630	protein_coding	amino acid ABC transporter ATP-binding protein&&sp|P10346|GLNQ_ECOLI Glutamine transport ATP-binding protein GlnQ OS=Escherichia coli (strain K12) OX=83333 GN=glnQ PE=1 SV=1 && PF00005:ABC transporter	ABC_tran
SMU_RS04325	54	83	130	359	377	428	84.1954	58.4271	86.3588	63.0514	65.9608	83.0376	150.453	158.452	197.254	207.027	145.92	213.488	-0.156134	0.594817	0.708357	mvaD	NC_004350.2	888612	889544	+	933	protein_coding	diphosphomevalonate decarboxylase&&sp|A0A1D8PC43|MVD1_CANAL Diphosphomevalonate decarboxylase OS=Candida albicans (strain SC5314 / ATCC MYA-2876) OX=237561 GN=MVD PE=1 SV=1 && PF18376:Mevalonate 5-diphosphate decarboxylase C-terminal domain|PF22700:Diphosphomevalonate decarboxylase-like N-terminal domain	-
SMU_RS02110	38	61	90	228	208	381	138.544	100.409	139.802	93.6363	85.0975	172.848	95.5521	87.4218	175.593	145.686	107.242	147.799	-0.155793	0.681084	0.774324	SMU_RS02110	NC_004350.2	404267	404665	+	399	protein_coding	DUF3021 domain-containing protein&&-- && PF11457:Protein of unknown function (DUF3021)	-
SMU_RS07035	1	10	8	39	31	8	1.64933	7.44645	5.62169	7.24566	5.73746	1.64185	16.3444	13.0292	3.687	3.83383	17.5807	13.1377	-0.155612	0.836354	0.889623	SMU_RS07035	NC_004350.2	1477187	1478068	-	882	protein_coding	ABC transporter ATP-binding protein&&sp|O07016|YVFR_BACSU Uncharacterized ABC transporter ATP-binding protein YvfR OS=Bacillus subtilis (strain 168) OX=224308 GN=yvfR PE=3 SV=1 && PF00005:ABC transporter	ABC_tran
sRNA00010	0	2	2	1	9	6	0	4.00473	3.77921	0.499584	4.47915	3.31123	0.419088	3.78268	2.76525	0	3.51614	3.28443	-0.154481	0.908076	0.937199	-	NC_004350.2	418657	418984	-	328	-	-	-
SMU_RS06625	83	310	194	1050	997	446	202.246	341.04	201.406	288.202	272.613	135.23	440.043	419.036	205.55	318.208	545.002	318.59	-0.15438	0.693904	0.783898	SMU_RS06625	NC_004350.2	1389227	1389823	-	597	protein_coding	dTDP-4-dehydrorhamnose 3%2C5-epimerase family protein&&sp|Q5XCG7|RMLCL_STRP6 Protein RmlC homolog OS=Streptococcus pyogenes serotype M6 (strain ATCC BAA-946 / MGAS10394) OX=286636 GN=rfbC PE=1 SV=1 && PF00908:dTDP-4-dehydrorhamnose 3,5-epimerase	-
SMU_RS07475	31	33	32	144	124	188	161.634	77.6832	71.0871	84.5747	72.5511	121.974	60.3487	52.1169	86.6444	118.849	58.0164	52.5509	-0.152446	0.715635	0.801415	SMU_RS07475	NC_004350.2	1568519	1568797	-	279	protein_coding	autorepressor SdpR family transcription factor&&sp|O32242|SDPR_BACSU Transcriptional repressor SdpR OS=Bacillus subtilis (strain 168) OX=224308 GN=sdpR PE=2 SV=1 && PF01022:Bacterial regulatory protein, arsR family	HTH_5
[truncated: 1,321 more rows]
